# Supplementary material for: 8-Meth­oxy-4-(4-methoxy­phen­yl)quinoline
Source: Acta Crystallogr Sect E Struct Rep Online. 2009 Dec 12;66(Pt 1):o113. doi: 10.1107/S1600536809052623 (PMC2979989; doi:10.1107/S1600536809052623)
Supplement: Supplementary file 1 [file e-66-0o113-sup1.cif]

##############################################################################
###                                                                        ###
###        Electronic paper (Acta Crystallographica Section E)             ###
###                                                                        ###
##############################################################################
#                                                                            #
# This CIF contains the data in a paper accepted for publication in Acta     #
# Crystallographica Section E. It conforms to the requirements of Notes      #
# for Authors for Section E, and has been peer reviewed under the auspices   #
# of the IUCr Commission on Journals.                                        #
#                                                                            #
# Full details of the Crystallographic Information File format               #
# are given in the paper "The Crystallographic Information File (CIF):       #
# a New Standard Archive File for Crystallography" by S. R. Hall, F. H.      #
# Allen and I. D. Brown [Acta Cryst. (1991), A47, 655-685].                  #
#                                                                            #
# The current version of the core CIF dictionary is obtainable from          #
# ftp://ftp.iucr.org/pub/cif_core.dic. The current version number is 2.4.    #
#                                                                            #
# Software is freely available for graphical display of the structure(s) in  #
# this CIF.  For information consult the CIF home page http://www.iucr.org/  #
# cif/home.html                                                              #
#                                                                            #
# This file may be used for bona fide research purposes within the           #
# scientific community so long as proper attribution is given to the journal # 
# article from which it was obtained.                                        #
#                                                                            #
##############################################################################
                                             
data_global
_audit_creation_method     SHELXL-97
_journal_date_recd_electronic     2009-12-04
_journal_date_accepted     2009-12-07
_journal_name_full     'Acta Crystallographica, Section E'
_journal_year     2010
_journal_volume     66
_journal_issue      1
_journal_page_first     o113
_journal_page_last     o113
_journal_paper_category     QO
_journal_coeditor_code     HB5272
_publ_contact_author_name     'Sim\'on E. L\'opez'
_publ_contact_author_address
;
 Laboratorio 223, Departamento de Qu\'imica
 Universidad Simon Bolivar (USB)
 Apartado 47206
 Caracas 1080-A
 Venezuela
;
_publ_contact_author_email     'slopez@usb.ve'
_publ_contact_author_fax     '(58-212) 504-1350'
_publ_contact_author_phone     '(58-212) 504-1353'
_publ_section_title
;
8-Methoxy-4-(4-methoxyphenyl)quinoline
;
loop_
    _publ_author_name
    _publ_author_address
    'Ligia Llovera'
;
 Laboratorio 223, Departamento de Qu\'imica
 Universidad Sim\'on Bol\'ivar (USB)
 Apartado 89000
 Caracas 1080-A
 Venezuela
;
    'Teresa Gonz\'alez'
;
 Centro de Qu\'imica
 Instituto Venezolano de Investigaciones Cient\'ificas (IVIC)
 Apartado 21827
 Caracas 1020-A
 Venezuela
;
    'Pavel Anzenbacher Jr'
;
 Department of Chemistry
 Center for Photochemical Sciences
 Bowling Green State University (BGSU)
 Bowling Green, OH 43-403,
 USA.
;
    'Sim\'on E. L\'opez'
;
 Laboratorio 223, Departamento de Qu\'imica
 Universidad Simon Bolivar (USB)
 Apartado 47206
 Caracas 1080-A
 Venezuela
;
data_I
_chemical_name_systematic
;
8-Methoxy-4-(4-methoxyphenyl)quinoline
;
_chemical_name_common     ?
_chemical_formula_moiety     'C17 H15 N O2'
_chemical_formula_sum     'C17 H15 N O2'
_chemical_formula_iupac     'C17 H15 N O2'
_chemical_formula_weight     265.30
_chemical_melting_point     ?
_symmetry_cell_setting     'Monoclinic'
_symmetry_space_group_name_H-M     'P 21/c'
_symmetry_space_group_name_Hall     '-P 2ybc'
loop_
    _symmetry_equiv_pos_as_xyz
    'x, y, z'
    '-x, y+1/2, -z+1/2'
    '-x, -y, -z'
    'x, -y-1/2, z-1/2'
_cell_length_a     9.362(2)
_cell_length_b     10.355(2)
_cell_length_c     14.276(4)
_cell_angle_alpha     90.00
_cell_angle_beta     101.556(6)
_cell_angle_gamma     90.00
_cell_volume     1355.9(5)
_cell_formula_units_Z     4
_cell_measurement_reflns_used     8153
_cell_measurement_theta_min     4.4406
_cell_measurement_theta_max     55.7928
_cell_measurement_temperature     295(2)
_exptl_crystal_description     'Block'
_exptl_crystal_colour     'Light brown'
_exptl_crystal_size_max     0.45
_exptl_crystal_size_mid     0.42
_exptl_crystal_size_min     0.40
_exptl_crystal_density_diffrn     1.300
_exptl_crystal_density_meas     ?
_exptl_crystal_density_method     'not measured'
_exptl_crystal_F_000     560
_exptl_absorpt_coefficient_mu     0.085
_exptl_absorpt_correction_type     'Multi-scan'
_exptl_absorpt_process_details     '(ABSCOR; Jacobson, 1998)'
_exptl_absorpt_correction_T_min     0.940
_exptl_absorpt_correction_T_max     0.980
_exptl_special_details
;
;
_diffrn_ambient_temperature     295(2)
_diffrn_radiation_type     MoK\a
_diffrn_radiation_wavelength     0.71070
_diffrn_radiation_source     'Normal-focus sealed tube'
_diffrn_radiation_monochromator     graphite
_diffrn_measurement_device_type     'Rigaku AFC-7S Mercury'
_diffrn_measurement_device     'Rigaku Mercury (2x2 bin mode)'
_diffrn_measurement_method     '\w '
_diffrn_detector_area_resol_mean     ?
_diffrn_reflns_number     15093
_diffrn_reflns_av_R_equivalents     0.0370
_diffrn_reflns_av_sigmaI/netI     0.0333
_diffrn_reflns_theta_min     56.14
_diffrn_reflns_theta_max     28.07
_diffrn_reflns_theta_full     25.00
_diffrn_measured_fraction_theta_max     0.845
_diffrn_measured_fraction_theta_full     0.995
_diffrn_reflns_limit_h_min     -12
_diffrn_reflns_limit_h_max     12
_diffrn_reflns_limit_k_min     -13
_diffrn_reflns_limit_k_max     13
_diffrn_reflns_limit_l_min     -18
_diffrn_reflns_limit_l_max     18
_diffrn_standards_number     0
_diffrn_standards_interval_count     0
_diffrn_standards_interval_time     0
_diffrn_standards_decay_%     0
_refine_special_details
;
Refinement of <i>F</i>^2^ against ALL reflections. The weighted <i>R</i>-factor
<i>wR</i> and goodness of fit <i>S</i> are based on <i>F</i>^2^, conventional
<i>R</i>-factors <i>R</i> are based on <i>F</i>, with <i>F</i> set to zero for
negative <i>F</i>^2^. The threshold expression of <i>F</i>^2^ >
\s(<i>F</i>^2^) is used only for calculating <i>R</i>-factors(gt) <i>etc</i>.
and is not relevant to the choice of reflections for refinement.
<i>R</i>-factors based on <i>F</i>^2^ are statistically about twice as large
as those based on <i>F</i>, and <i>R</i>- factors based on ALL data will be
even larger.
;
_reflns_number_total     2785
_reflns_number_gt     1868
_reflns_threshold_expression     I>2\s(I)
_refine_ls_structure_factor_coef     Fsqd
_refine_ls_matrix_type     full
_refine_ls_R_factor_all     0.0942
_refine_ls_R_factor_gt     0.0572
_refine_ls_wR_factor_gt     0.1247
_refine_ls_wR_factor_ref     0.1446
_refine_ls_goodness_of_fit_ref     1.124
_refine_ls_restrained_S_all     1.124
_refine_ls_number_reflns     2785
_refine_ls_number_parameters     181
_refine_ls_number_restraints     0
_refine_ls_hydrogen_treatment     constr
_refine_ls_weighting_scheme     calc
_refine_ls_weighting_details
         'calc w=1/[\s^2^(Fo^2^)+(0.0538P)^2^+0.3325P] where P=(Fo^2^+2Fc^2^)/3'
_atom_sites_solution_hydrogens     geom
_atom_sites_solution_primary     direct
_atom_sites_solution_secondary     difmap
_refine_ls_shift/su_max     0.000
_refine_ls_shift/su_mean     0.000
_refine_diff_density_max     0.143
_refine_diff_density_min     -0.229
_refine_ls_extinction_method     none
_refine_ls_extinction_coef     ?
loop_
    _atom_type_symbol
    _atom_type_description
    _atom_type_scat_dispersion_real
    _atom_type_scat_dispersion_imag
    _atom_type_scat_source
    'C' 'C' 0.0033 0.0016
                         'International Tables Vol C Tables 4.2.6.8 and 6.1.1.4'
    'H' 'H' 0.0000 0.0000
                         'International Tables Vol C Tables 4.2.6.8 and 6.1.1.4'
    'N' 'N' 0.0061 0.0033
                         'International Tables Vol C Tables 4.2.6.8 and 6.1.1.4'
    'O' 'O' 0.0106 0.0060
                         'International Tables Vol C Tables 4.2.6.8 and 6.1.1.4'
_computing_data_collection     'CrystalClear (Rigaku/MSC, 2005))'
_computing_cell_refinement     'CrystalClear (Rigaku/MSC, 2005)'
_computing_data_reduction     'CrystalClear (Rigaku/MSC, 2005)'
_computing_structure_solution     'SHELXLTL (Sheldrick, 2008)'
_computing_structure_refinement     'SHELXLTL (Sheldrick, 2008)'
_computing_molecular_graphics
;
SHELXLTL (Sheldrick, 2008) and DIAMOND (Brandenburg, 1999)
;
_computing_publication_material
;
SHELXLTL (Sheldrick, 2008) and PLATON (Spek, 2009)
;
loop_
    _atom_site_type_symbol
    _atom_site_label
    _atom_site_fract_x
    _atom_site_fract_y
    _atom_site_fract_z
    _atom_site_U_iso_or_equiv
    _atom_site_adp_type
    _atom_site_calc_flag
    _atom_site_refinement_flags
    _atom_site_occupancy
    _atom_site_disorder_assembly
    _atom_site_disorder_group
    O O1 0.42442(15) 0.09277(15) 0.26653(10) 0.0576(4) Uani d . 1 . .
    O O2 -0.41766(17) 0.34353(16) 0.58150(11) 0.0644(5) Uani d . 1 . .
    N N1 0.22017(18) 0.27365(17) 0.23541(12) 0.0507(5) Uani d . 1 . .
    C C1 0.1179(2) 0.3624(2) 0.22134(16) 0.0554(6) Uani d . 1 . .
    H H1A 0.1163 0.4196 0.1709 0.066 Uiso calc R 1 . .
    C C2 0.0111(2) 0.3774(2) 0.27655(15) 0.0522(5) Uani d . 1 . .
    H H2A -0.0583 0.4424 0.2618 0.063 Uiso calc R 1 . .
    C C3 0.0082(2) 0.29631(19) 0.35232(14) 0.0427(5) Uani d . 1 . .
    C C4 0.1152(2) 0.19600(18) 0.36953(13) 0.0397(5) Uani d . 1 . .
    C C5 0.1192(2) 0.10133(19) 0.44199(14) 0.0456(5) Uani d . 1 . .
    H H5A 0.0515 0.1042 0.4815 0.055 Uiso calc R 1 . .
    C C6 0.2215(2) 0.0066(2) 0.45375(15) 0.0493(5) Uani d . 1 . .
    H H6A 0.2217 -0.0556 0.5007 0.059 Uiso calc R 1 . .
    C C7 0.3275(2) 0.0006(2) 0.39636(15) 0.0495(5) Uani d . 1 . .
    H H7A 0.3978 -0.0641 0.4066 0.059 Uiso calc R 1 . .
    C C8 0.3271(2) 0.08987(19) 0.32555(14) 0.0441(5) Uani d . 1 . .
    C C9 0.2189(2) 0.18964(19) 0.30946(13) 0.0414(5) Uani d . 1 . .
    C C10 -0.1047(2) 0.31030(19) 0.41186(14) 0.0447(5) Uani d . 1 . .
    C C11 -0.2518(2) 0.2989(2) 0.37074(15) 0.0504(5) Uani d . 1 . .
    H H11A -0.2788 0.2841 0.3053 0.060 Uiso calc R 1 . .
    C C12 -0.3598(2) 0.3091(2) 0.42425(15) 0.0512(5) Uani d . 1 . .
    H H12A -0.4574 0.3001 0.3950 0.061 Uiso calc R 1 . .
    C C13 -0.3213(2) 0.33263(19) 0.52103(16) 0.0491(5) Uani d . 1 . .
    C C14 -0.1750(2) 0.3464(2) 0.56353(16) 0.0554(6) Uani d . 1 . .
    H H14A -0.1487 0.3634 0.6287 0.066 Uiso calc R 1 . .
    C C15 -0.0685(2) 0.3350(2) 0.50986(15) 0.0524(5) Uani d . 1 . .
    H H15A 0.0289 0.3440 0.5394 0.063 Uiso calc R 1 . .
    C C16 0.5389(2) -0.0015(2) 0.28179(17) 0.0632(7) Uani d . 1 . .
    H H16A 0.5999 0.0110 0.2359 0.095 Uiso calc R 1 . .
    H H16B 0.4973 -0.0865 0.2745 0.095 Uiso calc R 1 . .
    H H16C 0.5962 0.0080 0.3452 0.095 Uiso calc R 1 . .
    C C17 -0.5693(2) 0.3254(2) 0.54239(18) 0.0653(7) Uani d . 1 . .
    H H17A -0.6242 0.3361 0.5919 0.098 Uiso calc R 1 . .
    H H17B -0.5847 0.2401 0.5161 0.098 Uiso calc R 1 . .
    H H17C -0.6007 0.3879 0.4929 0.098 Uiso calc R 1 . .
loop_
    _atom_site_aniso_label
    _atom_site_aniso_U_11
    _atom_site_aniso_U_22
    _atom_site_aniso_U_33
    _atom_site_aniso_U_12
    _atom_site_aniso_U_13
    _atom_site_aniso_U_23
    O1 0.0497(8) 0.0726(10) 0.0547(9) 0.0123(7) 0.0206(7) 0.0055(8)
    O2 0.0592(10) 0.0763(11) 0.0643(10) -0.0038(8) 0.0281(8) -0.0167(8)
    N1 0.0478(10) 0.0584(11) 0.0476(10) 0.0007(9) 0.0135(8) 0.0117(9)
    C1 0.0549(13) 0.0598(14) 0.0523(13) 0.0004(11) 0.0127(11) 0.0194(11)
    C2 0.0478(12) 0.0542(13) 0.0549(13) 0.0060(10) 0.0113(10) 0.0133(10)
    C3 0.0396(10) 0.0438(11) 0.0442(11) -0.0042(9) 0.0074(9) 0.0013(9)
    C4 0.0384(10) 0.0414(11) 0.0387(10) -0.0056(8) 0.0067(8) -0.0004(8)
    C5 0.0474(11) 0.0458(11) 0.0455(11) -0.0047(9) 0.0136(9) 0.0041(9)
    C6 0.0557(12) 0.0451(11) 0.0470(11) -0.0009(10) 0.0101(10) 0.0065(10)
    C7 0.0498(12) 0.0463(12) 0.0521(12) 0.0068(9) 0.0099(10) 0.0020(10)
    C8 0.0405(11) 0.0498(12) 0.0425(11) -0.0012(9) 0.0095(9) -0.0013(9)
    C9 0.0396(10) 0.0450(11) 0.0394(10) -0.0053(9) 0.0073(9) 0.0018(9)
    C10 0.0454(11) 0.0423(11) 0.0477(12) 0.0003(9) 0.0125(9) 0.0029(9)
    C11 0.0474(12) 0.0601(14) 0.0447(11) 0.0037(10) 0.0116(10) 0.0042(10)
    C12 0.0441(11) 0.0561(13) 0.0543(13) 0.0033(10) 0.0117(10) 0.0022(10)
    C13 0.0523(13) 0.0434(11) 0.0558(13) 0.0006(10) 0.0210(11) -0.0056(10)
    C14 0.0600(14) 0.0581(14) 0.0496(12) -0.0061(11) 0.0147(11) -0.0129(10)
    C15 0.0481(12) 0.0558(13) 0.0533(13) -0.0051(10) 0.0097(10) -0.0078(10)
    C16 0.0515(13) 0.0772(17) 0.0623(14) 0.0151(12) 0.0149(11) -0.0052(13)
    C17 0.0538(14) 0.0707(16) 0.0780(17) 0.0002(12) 0.0290(12) -0.0118(13)
_geom_special_details
;
All e.s.d.'s (except the e.s.d. in the dihedral angle between two l.s. planes)
are estimated using the full covariance matrix. The cell e.s.d.'s are taken
into account individually in the estimation of e.s.d.'s in distances, angles
and torsion angles; correlations between e.s.d.'s in cell parameters are only
used when they are defined by crystal symmetry. An approximate (isotropic)
treatment of cell e.s.d.'s is used for estimating e.s.d.'s involving l.s.
planes.
;
loop_
    _geom_bond_atom_site_label_1
    _geom_bond_atom_site_label_2
    _geom_bond_site_symmetry_2
    _geom_bond_distance
    _geom_bond_publ_flag
    O1 C8 . 1.360(2) ?
    O1 C16 . 1.434(3) ?
    O2 C13 . 1.373(2) ?
    O2 C17 . 1.429(3) ?
    N1 C1 . 1.313(3) ?
    N1 C9 . 1.371(2) ?
    C1 C2 . 1.401(3) ?
    C1 H1A . 0.9300 ?
    C2 C3 . 1.374(3) ?
    C2 H2A . 0.9300 ?
    C3 C4 . 1.430(3) ?
    C3 C10 . 1.490(3) ?
    C4 C9 . 1.419(3) ?
    C4 C5 . 1.420(3) ?
    C5 C6 . 1.358(3) ?
    C5 H5A . 0.9300 ?
    C6 C7 . 1.409(3) ?
    C6 H6A . 0.9300 ?
    C7 C8 . 1.369(3) ?
    C7 H7A . 0.9300 ?
    C8 C9 . 1.433(3) ?
    C10 C11 . 1.390(3) ?
    C10 C15 . 1.396(3) ?
    C11 C12 . 1.388(3) ?
    C11 H11A . 0.9300 ?
    C12 C13 . 1.378(3) ?
    C12 H12A . 0.9300 ?
    C13 C14 . 1.390(3) ?
    C14 C15 . 1.379(3) ?
    C14 H14A . 0.9300 ?
    C15 H15A . 0.9300 ?
    C16 H16A . 0.9600 ?
    C16 H16B . 0.9600 ?
    C16 H16C . 0.9600 ?
    C17 H17A . 0.9600 ?
    C17 H17B . 0.9600 ?
    C17 H17C . 0.9600 ?
loop_
    _geom_angle_atom_site_label_1
    _geom_angle_atom_site_label_2
    _geom_angle_atom_site_label_3
    _geom_angle_site_symmetry_1
    _geom_angle_site_symmetry_3
    _geom_angle
    _geom_angle_publ_flag
    C8 O1 C16 . . 117.66(17) ?
    C13 O2 C17 . . 118.02(17) ?
    C1 N1 C9 . . 116.31(17) ?
    N1 C1 C2 . . 124.90(19) ?
    N1 C1 H1A . . 117.5 ?
    C2 C1 H1A . . 117.5 ?
    C3 C2 C1 . . 120.3(2) ?
    C3 C2 H2A . . 119.9 ?
    C1 C2 H2A . . 119.9 ?
    C2 C3 C4 . . 117.12(18) ?
    C2 C3 C10 . . 121.17(18) ?
    C4 C3 C10 . . 121.69(17) ?
    C9 C4 C5 . . 119.13(17) ?
    C9 C4 C3 . . 118.05(17) ?
    C5 C4 C3 . . 122.80(18) ?
    C6 C5 C4 . . 120.22(19) ?
    C6 C5 H5A . . 119.9 ?
    C4 C5 H5A . . 119.9 ?
    C5 C6 C7 . . 121.45(19) ?
    C5 C6 H6A . . 119.3 ?
    C7 C6 H6A . . 119.3 ?
    C8 C7 C6 . . 120.08(19) ?
    C8 C7 H7A . . 120.0 ?
    C6 C7 H7A . . 120.0 ?
    O1 C8 C7 . . 124.69(18) ?
    O1 C8 C9 . . 115.14(17) ?
    C7 C8 C9 . . 120.16(18) ?
    N1 C9 C4 . . 123.31(18) ?
    N1 C9 C8 . . 117.77(17) ?
    C4 C9 C8 . . 118.92(17) ?
    C11 C10 C15 . . 117.36(19) ?
    C11 C10 C3 . . 120.48(18) ?
    C15 C10 C3 . . 122.16(18) ?
    C12 C11 C10 . . 122.1(2) ?
    C12 C11 H11A . . 119.0 ?
    C10 C11 H11A . . 119.0 ?
    C13 C12 C11 . . 119.5(2) ?
    C13 C12 H12A . . 120.3 ?
    C11 C12 H12A . . 120.3 ?
    O2 C13 C12 . . 124.90(19) ?
    O2 C13 C14 . . 115.56(19) ?
    C12 C13 C14 . . 119.5(2) ?
    C15 C14 C13 . . 120.5(2) ?
    C15 C14 H14A . . 119.7 ?
    C13 C14 H14A . . 119.7 ?
    C14 C15 C10 . . 121.0(2) ?
    C14 C15 H15A . . 119.5 ?
    C10 C15 H15A . . 119.5 ?
    O1 C16 H16A . . 109.5 ?
    O1 C16 H16B . . 109.5 ?
    H16A C16 H16B . . 109.5 ?
    O1 C16 H16C . . 109.5 ?
    H16A C16 H16C . . 109.5 ?
    H16B C16 H16C . . 109.5 ?
    O2 C17 H17A . . 109.5 ?
    O2 C17 H17B . . 109.5 ?
    H17A C17 H17B . . 109.5 ?
    O2 C17 H17C . . 109.5 ?
    H17A C17 H17C . . 109.5 ?
    H17B C17 H17C . . 109.5 ?
loop_
    _geom_hbond_atom_site_label_D
    _geom_hbond_atom_site_label_H
    _geom_hbond_atom_site_label_A
    _geom_hbond_site_symmetry_A
    _geom_hbond_distance_DH
    _geom_hbond_distance_HA
    _geom_hbond_distance_DA
    _geom_hbond_angle_DHA
    C17 H17A O1 4_466 0.96 2.55 3.322(3) 137
    C2 H2A Cg2 2_555 0.93 2.81 3.622(2) 146
    C6 H6A Cg3 3_556 0.93 2.80 3.592(2) 144
    C17 H17B Cg2 1_455 0.96 2.78 3.580(3) 142
