# Supplementary material for: 8-Meth­oxy-4-(4-methoxy­phen­yl)quinoline
Source: Acta Crystallogr Sect E Struct Rep Online. 2009 Dec 12;66(Pt 1):o113. doi: 10.1107/S1600536809052623 (PMC2979989; doi:10.1107/S1600536809052623)
Supplement: Supplementary file 2 [file e-66-0o113-Isup2.hkl]

# 
# h,k,l, Fc-squared, Fo-squared, sigma(Fo-squared) and status flag 
# 
data_I
_shelx_title '  _CD14508' 
_shelx_refln_list_code          4 
_shelx_F_calc_maximum      155.01 
_exptl_crystal_F_000       560.00 
_reflns_d_resolution_high  0.7553 
 
loop_ 
 _symmetry_equiv_pos_as_xyz 
 'x, y, z' 
 '-x, y+1/2, -z+1/2' 
 '-x, -y, -z' 
 'x, -y-1/2, z-1/2' 
 
_cell_length_a     9.3619 
_cell_length_b    10.3548 
_cell_length_c    14.2756 
_cell_angle_alpha  90.000 
_cell_angle_beta  101.556 
_cell_angle_gamma  90.000 
 
_shelx_F_squared_multiplier     1.000 
 
loop_ 
 _refln_index_h 
 _refln_index_k 
 _refln_index_l 
 _refln_F_squared_calc 
 _refln_F_squared_meas 
 _refln_F_squared_sigma 
 _refln_observed_status 
   1   0   0       34.66       25.53      1.15 o 
   2   0   0       55.28       58.73      3.52 o 
   3   0   0        1.96       -1.97      1.97 o 
   4   0   0      471.93      516.67      5.69 o 
   5   0   0      391.86      393.31      6.02 o 
   6   0   0      287.97      297.88      5.73 o 
   7   0   0       49.29       43.69      2.63 o 
   8   0   0        0.74        1.94      1.81 o 
   9   0   0     1041.84     1065.13    166.36 o 
  10   0   0       24.53       34.61      6.94 o 
   1   1   0       16.14       12.22      0.91 o 
   2   1   0     1117.31     1042.31      7.55 o 
   3   1   0        8.65        5.07      1.18 o 
   4   1   0      685.14      702.80      5.00 o 
   5   1   0      104.96      118.51      5.00 o 
   6   1   0        4.81        2.46      0.78 o 
   7   1   0        6.90        7.62      0.83 o 
   8   1   0       23.32       25.55      2.12 o 
   9   1   0        2.83        0.63      1.43 o 
  10   1   0      251.64      269.59     26.02 o 
   0   2   0     5676.43     5025.57     24.43 o 
   1   2   0     3229.58     2958.29      8.64 o 
   2   2   0      144.56      138.87      2.89 o 
   3   2   0        4.49        2.44      0.48 o 
   4   2   0        2.74        2.71      0.75 o 
   5   2   0      122.48      118.87      3.35 o 
   6   2   0      151.09      157.25      4.92 o 
   7   2   0        1.89        1.34      1.26 o 
   8   2   0      110.71      104.04      3.93 o 
   9   2   0       14.75       16.49      2.83 o 
  10   2   0       13.85       31.11     16.09 o 
  11   2   0        5.91        6.41      3.39 o 
  12   2   0        0.00        6.34      4.65 o 
   1   3   0      549.41      463.71      4.76 o 
   2   3   0      354.33      308.22      3.49 o 
   3   3   0     1047.95     1085.30      7.17 o 
   4   3   0      302.29      333.64      3.74 o 
   5   3   0       56.69       54.93      2.32 o 
   6   3   0      242.35      283.10      7.14 o 
   7   3   0        6.18        3.70      0.94 o 
   8   3   0        3.25        3.07      1.60 o 
   9   3   0        5.61        7.33      2.14 o 
  10   3   0        7.49       15.23      3.49 o 
  11   3   0        6.07        4.23      2.02 o 
   0   4   0     1015.14      963.51      8.22 o 
   1   4   0      296.78      264.30      2.74 o 
   2   4   0     1426.20     1470.31     11.47 o 
   3   4   0       17.33       18.31      1.11 o 
   4   4   0      975.93     1048.49      9.31 o 
   5   4   0        6.29        6.44      1.19 o 
   6   4   0        1.96        0.76      0.93 o 
   7   4   0      291.84      300.48      5.59 o 
   8   4   0       10.34        4.20      1.77 o 
   9   4   0        1.87        2.65      3.34 o 
  10   4   0        4.81        7.64      3.17 o 
  11   4   0        0.11        7.63      3.44 o 
   1   5   0      805.37      807.83      7.57 o 
   2   5   0       73.80       87.42      3.79 o 
   3   5   0        8.12        7.93      1.09 o 
   4   5   0        5.97        7.41      0.92 o 
   5   5   0        2.12       10.20      1.32 o 
   6   5   0       59.97       56.97      3.01 o 
   7   5   0       29.93       33.85      2.68 o 
   8   5   0        3.39        1.28      1.91 o 
   9   5   0       32.12       28.34      3.45 o 
  10   5   0        1.14        2.00      2.44 o 
   0   6   0     2619.70     2667.25     26.14 o 
   1   6   0        4.15        1.81      1.26 o 
   2   6   0        4.67        4.14      1.07 o 
   3   6   0        0.96        3.06      1.65 o 
   4   6   0       10.94       19.56      1.70 o 
   5   6   0        0.75        1.60      0.66 o 
   6   6   0        1.59        0.08      1.19 o 
   7   6   0       18.81       16.46      2.52 o 
   8   6   0       10.47       11.48      3.69 o 
   9   6   0       17.04       16.20      3.31 o 
  10   6   0        0.44        7.04      6.17 o 
   1   7   0      582.45      613.74     11.28 o 
   2   7   0       19.32       22.12      2.33 o 
   3   7   0      253.31      270.66      9.65 o 
   4   7   0      117.20      125.20      5.71 o 
   5   7   0       10.78        9.08      1.57 o 
   6   7   0        5.74        3.07      1.59 o 
   7   7   0        0.99       -0.34      2.76 o 
   8   7   0        0.36        0.95      2.21 o 
   9   7   0        1.59       -0.73      4.12 o 
   0   8   0       87.87       79.97      4.57 o 
   1   8   0        5.79        4.66      0.91 o 
   2   8   0        1.20        3.26      1.12 o 
   3   8   0       10.45       11.37      1.55 o 
   4   8   0       44.56       47.19      2.25 o 
   5   8   0        2.12        1.04      1.81 o 
   6   8   0       32.50       26.80      3.31 o 
   7   8   0        2.41        4.69      3.65 o 
   8   8   0        9.61        1.81      2.89 o 
   1   9   0       13.58       11.06      1.34 o 
   2   9   0        3.26        3.26      1.19 o 
   3   9   0       15.80       16.76      1.96 o 
   4   9   0       35.72       36.55      3.15 o 
   5   9   0        0.04       -2.45      2.45 o 
   6   9   0        2.45        6.19      2.77 o 
   7   9   0       12.44       19.41      2.71 o 
   0  10   0      450.31      496.46     70.10 o 
   1  10   0        4.19        2.90      1.63 o 
   2  10   0        5.03        1.86      2.32 o 
   3  10   0        6.55        3.04      1.51 o 
   4  10   0        0.97       -1.40      1.83 o 
   5  10   0        3.38        0.26      2.34 o 
   6  10   0        0.00       -0.83      4.71 o 
   1  11   0       36.79       30.50      5.55 o 
   2  11   0       24.79       25.80      3.43 o 
   3  11   0       12.12       12.60      2.57 o 
   4  11   0        0.13       -0.99      2.37 o 
   5  11   0        0.01        3.31      2.67 o 
   6  11   0        0.49        4.34      3.62 o 
   0  12   0       25.73       26.20      3.91 o 
   1  12   0       63.91       57.24     13.96 o 
   2  12   0       14.95       16.07      2.90 o 
   3  12   0        0.77        4.22      4.68 o 
   5  12   0        5.37        4.87      4.05 o 
   1  13   0        0.97        0.26      3.18 o 
   2  13   0        2.91        2.82      6.18 o 
 -11   1   1        0.02        0.34      2.39 o 
 -10   1   1       31.39       38.37      3.86 o 
  -9   1   1      189.15      200.64     15.49 o 
  -8   1   1       60.03       55.88      2.61 o 
  -7   1   1        7.58        5.67      0.85 o 
  -6   1   1        3.70        6.41      0.78 o 
  -5   1   1       33.82       40.76      2.02 o 
  -4   1   1       80.64       82.78      3.14 o 
  -3   1   1        8.22        3.87      1.84 o 
  -2   1   1       39.00       56.43      2.41 o 
  -1   1   1      859.94      754.04      3.74 o 
   0   1   1        4.95        3.40      0.50 o 
   1   1   1     1902.14     1631.09      8.05 o 
   2   1   1     3572.14     3209.22     13.64 o 
   3   1   1      288.48      259.31      2.60 o 
   4   1   1      178.53      208.52      2.23 o 
   5   1   1      255.06      259.77      3.31 o 
   6   1   1       38.02       40.85      1.62 o 
   7   1   1       67.95       66.92      3.25 o 
   8   1   1        0.45       -1.19      1.67 o 
   9   1   1        3.25        3.51      1.87 o 
  10   1   1       39.54       45.05      6.35 o 
  11   1   1       55.75       45.71      6.98 o 
 -11   2   1       37.08       36.95      3.90 o 
 -10   2   1        1.12        4.28      1.88 o 
  -9   2   1        2.70        2.08      1.72 o 
  -8   2   1      574.38      642.89     13.13 o 
  -7   2   1        2.75        1.55      0.92 o 
  -6   2   1      318.20      362.45      5.29 o 
  -5   2   1       26.54       24.78      1.21 o 
  -4   2   1       90.68      106.82      3.15 o 
  -3   2   1      229.35      225.59      2.97 o 
  -2   2   1      179.15      161.29      3.99 o 
  -1   2   1      740.85      697.97      7.65 o 
   0   2   1      232.28      234.52      2.93 o 
   1   2   1    24027.32    20668.35     53.65 o 
   2   2   1     1893.85     1770.45      8.35 o 
   3   2   1     1841.10     1836.33      9.55 o 
   4   2   1     1214.12     1274.06      8.54 o 
   5   2   1      283.92      303.85      4.00 o 
   6   2   1       22.34       17.77      1.23 o 
   7   2   1       42.32       37.09      2.02 o 
   8   2   1       76.90       69.68      2.75 o 
   9   2   1        9.09        7.66      1.97 o 
  10   2   1       14.69       15.60      3.89 o 
  11   2   1       25.12       20.64      4.54 o 
 -11   3   1        0.67        6.98      2.39 o 
 -10   3   1       16.76       18.03      4.04 o 
  -9   3   1       52.86       52.73      4.52 o 
  -8   3   1      339.25      364.67     11.99 o 
  -7   3   1       43.88       49.95      2.33 o 
  -6   3   1      113.39      113.41      4.85 o 
  -5   3   1      575.75      603.30      6.18 o 
  -4   3   1      170.81      203.96      3.29 o 
  -3   3   1      823.20      885.77      6.57 o 
  -2   3   1       77.77       64.57      3.27 o 
  -1   3   1      380.96      337.25      4.15 o 
   0   3   1    19544.12    16973.15     39.47 o 
   1   3   1     1054.87      944.54      6.07 o 
   2   3   1       57.02       39.25      1.80 o 
   3   3   1      308.47      303.92      2.67 o 
   4   3   1       18.87       24.43      1.19 o 
   5   3   1        3.84        2.05      0.84 o 
   6   3   1       35.38       40.29      1.86 o 
   7   3   1       14.35       15.94      1.21 o 
   8   3   1        1.17        2.52      1.32 o 
   9   3   1        0.01        2.70      1.98 o 
  10   3   1        0.45        7.59      3.18 o 
 -11   4   1        4.03        7.33      2.97 o 
 -10   4   1        1.49        1.00      3.19 o 
  -9   4   1       22.38       19.75      2.93 o 
  -8   4   1       81.80       80.49      3.73 o 
  -7   4   1       94.31       90.62      4.51 o 
  -6   4   1        5.81        4.49      0.71 o 
  -5   4   1       24.88       29.85      1.86 o 
  -4   4   1       37.27       39.40      2.05 o 
  -3   4   1      108.05      125.80      5.23 o 
  -2   4   1       76.21       72.49      3.67 o 
  -1   4   1     2410.45     2387.97     14.10 o 
   0   4   1      684.77      646.31      5.87 o 
   1   4   1     1708.87     1679.05     11.52 o 
   2   4   1       38.81       45.60      2.19 o 
   3   4   1      704.59      805.71      5.10 o 
   4   4   1      120.56      124.47      2.32 o 
   5   4   1        1.54       -1.06      1.06 o 
   6   4   1       10.43       10.55      1.05 o 
   7   4   1        5.43        6.17      1.01 o 
   8   4   1        4.08        3.68      1.52 o 
   9   4   1        7.68        5.01      2.53 o 
  10   4   1        7.53        4.23      3.54 o 
  11   4   1        2.05       -0.57      2.82 o 
 -10   5   1        0.81       -0.31      6.37 o 
  -9   5   1       13.66       20.84      4.98 o 
  -8   5   1        0.89        0.80      2.00 o 
  -7   5   1       19.60       21.71      1.77 o 
  -6   5   1        0.28        3.85      1.35 o 
  -5   5   1      160.97      166.75      5.87 o 
  -4   5   1        3.20        7.74      1.02 o 
  -3   5   1        1.75       -0.22      0.91 o 
  -2   5   1     1698.37     1881.39     10.94 o 
  -1   5   1      183.96      202.74      5.20 o 
   0   5   1     1108.52     1084.50     13.04 o 
   1   5   1       42.36       38.33      1.78 o 
   2   5   1       82.23       85.82      3.53 o 
   3   5   1      568.12      588.00      6.36 o 
   4   5   1      600.32      671.52     14.72 o 
   5   5   1        0.91        1.19      1.20 o 
   6   5   1       27.30       26.99      2.64 o 
   7   5   1      211.93      209.71      3.71 o 
   8   5   1       40.05       35.68      3.43 o 
   9   5   1       10.03       11.58      3.24 o 
  10   5   1        1.92        5.14      3.13 o 
  -9   6   1       19.25       19.19      4.14 o 
  -8   6   1       18.55       12.49      3.81 o 
  -7   6   1       22.61       22.78      2.06 o 
  -6   6   1       15.35       13.78      1.64 o 
  -5   6   1       12.02       15.06      2.01 o 
  -4   6   1        1.09        5.35      1.41 o 
  -3   6   1       67.83       65.75      2.75 o 
  -2   6   1       35.04       34.05      1.51 o 
  -1   6   1      362.79      356.75      5.78 o 
   0   6   1      129.59      107.85      4.20 o 
   1   6   1        7.14        3.86      1.13 o 
   2   6   1       17.35       15.86      0.88 o 
   3   6   1        2.84        3.05      1.03 o 
   4   6   1      129.93      133.96      5.71 o 
   5   6   1        7.54        6.07      1.31 o 
   6   6   1        0.08       -0.70      0.83 o 
   7   6   1       43.52       40.66      4.42 o 
   8   6   1       40.81       35.73      5.30 o 
   9   6   1        2.64        7.70      2.56 o 
  -9   7   1        8.14       15.65      3.91 o 
  -8   7   1       28.86       29.44      5.33 o 
  -7   7   1       44.76       38.30      3.64 o 
  -6   7   1       51.21       52.01      2.73 o 
  -5   7   1        0.43       -0.21      1.34 o 
  -4   7   1       27.29       27.54      1.80 o 
  -3   7   1      539.50      595.06     13.29 o 
  -2   7   1       38.64       35.66      1.56 o 
  -1   7   1      196.06      199.12      7.52 o 
   0   7   1       13.19       13.14      1.02 o 
   1   7   1      166.06      160.22      6.20 o 
   2   7   1       21.59       27.78      1.80 o 
   3   7   1       99.55      112.60      5.48 o 
   4   7   1      159.58      163.52      7.57 o 
   5   7   1        0.00        0.30      1.21 o 
   6   7   1       96.26       75.37      6.38 o 
   7   7   1        0.50        1.59      2.22 o 
   8   7   1       31.07       31.15      3.69 o 
   9   7   1        4.06        4.98      3.67 o 
  -9   8   1       15.23       13.89      7.67 o 
  -8   8   1       12.27       17.78      4.68 o 
  -7   8   1       14.35       22.79      5.89 o 
  -6   8   1       24.32       29.08      3.86 o 
  -5   8   1       98.33       83.21      4.98 o 
  -4   8   1       96.04      101.67      5.20 o 
  -3   8   1        0.71        5.88      1.52 o 
  -2   8   1       27.92       28.44      2.01 o 
  -1   8   1       46.33       41.74      1.79 o 
   0   8   1        5.33        5.46      0.99 o 
   1   8   1        2.49        3.14      1.09 o 
   2   8   1        4.80        4.26      1.25 o 
   3   8   1        0.00        1.19      1.84 o 
   4   8   1      101.58       97.80      4.29 o 
   5   8   1       52.97       50.46      4.59 o 
   6   8   1       27.22       23.37      3.26 o 
   7   8   1       42.15       49.57      4.40 o 
   8   8   1        0.05        0.11      4.25 o 
  -8   9   1       34.94       35.73     11.94 o 
  -7   9   1        2.55        5.42      2.86 o 
  -6   9   1        6.34        8.01      2.70 o 
  -5   9   1        1.00        6.62      1.81 o 
  -4   9   1       95.79       95.76      7.45 o 
  -3   9   1        1.04        1.27      1.44 o 
  -2   9   1        1.22        2.21      1.76 o 
  -1   9   1       16.95       16.30      2.07 o 
   0   9   1      544.13      606.08     18.62 o 
   1   9   1        0.00       -1.55      1.55 o 
   2   9   1       46.00       40.24      2.21 o 
   3   9   1        3.29        3.45      1.02 o 
   4   9   1       15.80       17.71      2.61 o 
   5   9   1       65.71       54.55      4.23 o 
   6   9   1       17.16       10.01      2.97 o 
   7   9   1        4.34        7.40      3.25 o 
  -6  10   1        0.48       -1.02      4.71 o 
  -5  10   1        0.80        3.33      2.57 o 
  -4  10   1       96.02       91.16      5.35 o 
  -3  10   1       11.57        5.64      3.36 o 
  -2  10   1        0.45       -1.72      1.72 o 
  -1  10   1       52.27       50.80      6.13 o 
   0  10   1      144.06      160.67     15.65 o 
   1  10   1        7.22        8.11      2.01 o 
   2  10   1        2.05        1.54      1.55 o 
   3  10   1        3.64        4.74      1.49 o 
   4  10   1        7.24        7.78      2.18 o 
   5  10   1       37.44       41.91      5.93 o 
   6  10   1        0.77       -4.09      4.53 o 
  -6  11   1        0.96        6.80      4.05 o 
  -5  11   1        3.77        0.62      2.58 o 
  -4  11   1        1.52        1.53      1.73 o 
  -3  11   1        9.27       13.26      3.88 o 
  -2  11   1       34.07       34.63      4.03 o 
  -1  11   1      116.72      128.41      9.93 o 
   0  11   1        6.13        6.49      2.62 o 
   1  11   1      155.68      166.70      8.79 o 
   2  11   1        4.10        6.90      2.19 o 
   3  11   1        2.74        1.47      2.45 o 
   4  11   1        1.47        2.84      2.54 o 
   5  11   1        0.29        3.84      3.41 o 
  -5  12   1        2.18        5.79      3.62 o 
  -3  12   1        2.30        4.22      3.41 o 
  -2  12   1        0.02        4.69      3.59 o 
  -1  12   1       25.15       24.33      2.52 o 
   0  12   1       19.01       21.69      2.80 o 
   1  12   1       15.64       17.60      4.01 o 
   2  12   1       33.23       29.45      8.76 o 
   4  12   1        7.87       -0.24      3.06 o 
   5  12   1        3.03        2.78      3.01 o 
  -2  13   1        6.55       11.66      3.99 o 
  -1  13   1        6.93        5.30      3.74 o 
   0  13   1        2.19       -1.57      4.52 o 
   1  13   1       19.66       17.20      2.74 o 
 -11   0   2        4.38        5.70      3.00 o 
 -10   0   2      248.30      271.84     26.78 o 
  -9   0   2        0.66       -0.13      2.35 o 
  -8   0   2      124.17      120.19      5.29 o 
  -7   0   2      396.79      423.70     10.41 o 
  -6   0   2       26.91       29.75      2.33 o 
  -5   0   2        2.83        5.02      1.73 o 
  -4   0   2     1607.05     1702.42     14.94 o 
  -3   0   2       26.10       19.68      1.86 o 
  -2   0   2      543.84      470.27      6.92 o 
  -1   0   2     2595.45     2245.51     11.35 o 
   0   0   2       30.32       20.27      1.74 o 
   1   0   2     2560.50     2381.21      9.77 o 
   2   0   2      134.37      112.46      2.83 o 
   3   0   2      448.84      434.48      4.11 o 
   4   0   2     1474.92     1653.92     10.97 o 
   5   0   2      763.64      813.95     10.00 o 
   6   0   2        0.15       -0.27      1.37 o 
   7   0   2       16.76       17.52      1.53 o 
   8   0   2       31.70       35.15      3.57 o 
   9   0   2      232.12      277.88     17.22 o 
  10   0   2       74.11       60.53     10.96 o 
  11   0   2        8.68       13.10      5.63 o 
 -11   1   2        5.54        5.56      2.90 o 
 -10   1   2       15.09       13.80      3.17 o 
  -9   1   2      258.35      253.22     20.09 o 
  -8   1   2      797.03      904.30     16.90 o 
  -7   1   2       52.37       53.67      2.34 o 
  -6   1   2       97.82       86.00      3.55 o 
  -5   1   2      325.41      355.37      4.73 o 
  -4   1   2       99.55      105.45      3.90 o 
  -3   1   2      235.07      212.37      3.09 o 
  -2   1   2      630.38      543.67      5.63 o 
  -1   1   2     1452.96     1297.34      5.27 o 
   0   1   2     4431.63     3929.01      9.56 o 
   1   1   2    19290.31    16872.42     37.70 o 
   2   1   2       13.19       18.94      1.52 o 
   3   1   2      601.15      560.51      3.50 o 
   4   1   2       52.45       57.16      2.05 o 
   5   1   2       87.89       98.24      3.87 o 
   6   1   2      176.30      182.37      5.28 o 
   7   1   2        1.21        1.18      0.83 o 
   8   1   2       71.73       57.91      2.49 o 
   9   1   2       59.53       60.18      3.90 o 
  10   1   2       47.90       44.29      4.57 o 
  11   1   2       10.97       14.08      8.28 o 
 -12   2   2        6.17       12.34      6.02 o 
 -11   2   2        0.19       -1.82      3.04 o 
 -10   2   2        8.17       10.80      2.96 o 
  -9   2   2       15.80       16.93      2.19 o 
  -8   2   2      262.50      263.07     12.57 o 
  -7   2   2       79.83       84.15      4.23 o 
  -6   2   2        1.68       -1.05      1.05 o 
  -5   2   2      341.75      347.26      4.35 o 
  -4   2   2      158.13      176.80      3.23 o 
  -3   2   2        0.00        0.18      1.20 o 
  -2   2   2     1468.17     1424.72      6.00 o 
  -1   2   2      109.85       86.72      4.76 o 
   0   2   2      560.03      464.02      5.15 o 
   1   2   2     7583.41     6683.26     13.29 o 
   2   2   2     6914.67     6459.38     14.91 o 
   3   2   2      760.82      725.12      5.61 o 
   4   2   2     1588.53     1792.35      9.11 o 
   5   2   2       67.09       74.07      2.72 o 
   6   2   2        0.95        5.45      0.81 o 
   7   2   2      131.19      127.48      5.09 o 
   8   2   2        4.90        6.73      0.94 o 
   9   2   2       31.87       31.79      3.81 o 
  10   2   2       17.06       16.18      2.69 o 
  11   2   2       51.90       39.28      7.59 o 
 -11   3   2        0.00        4.29      3.26 o 
 -10   3   2        6.82       10.68      7.78 o 
  -9   3   2       20.51       20.61      3.52 o 
  -8   3   2      279.77      285.94      9.13 o 
  -7   3   2       32.49       31.07      1.74 o 
  -6   3   2      218.72      232.17      4.63 o 
  -5   3   2       32.58       33.04      1.65 o 
  -4   3   2        0.28        0.38      0.79 o 
  -3   3   2      323.88      304.61      4.57 o 
  -2   3   2      954.53      906.71      5.06 o 
  -1   3   2      111.24       95.18      5.51 o 
   0   3   2      454.45      419.52      4.91 o 
   1   3   2      300.15      281.19      3.19 o 
   2   3   2      992.12      942.98      5.55 o 
   3   3   2      741.94      805.96      5.82 o 
   4   3   2       55.72       60.42      1.42 o 
   5   3   2        0.55        2.24      0.77 o 
   6   3   2       12.08       14.35      0.85 o 
   7   3   2       20.45       22.07      1.63 o 
   8   3   2        0.37        0.92      1.12 o 
   9   3   2        7.42        5.65      1.85 o 
  10   3   2        0.17        2.44      2.07 o 
 -11   4   2        3.15        7.19      3.04 o 
 -10   4   2        0.07        2.93      2.47 o 
  -9   4   2        9.32        8.55      1.90 o 
  -8   4   2       82.72       82.51      4.13 o 
  -7   4   2       23.63       26.35      2.10 o 
  -6   4   2        0.12       -1.27      1.27 o 
  -5   4   2       55.37       51.25      2.45 o 
  -4   4   2      157.65      152.50      6.02 o 
  -3   4   2      679.70      705.94      5.56 o 
  -2   4   2        3.09        4.53      0.85 o 
  -1   4   2      361.36      327.22      3.69 o 
   0   4   2      165.91      157.70      3.01 o 
   1   4   2       13.31       20.36      1.00 o 
   2   4   2       48.69       55.46      2.66 o 
   3   4   2        5.21        4.71      1.04 o 
   4   4   2      145.27      141.58      2.32 o 
   5   4   2        2.60        1.44      0.83 o 
   6   4   2       44.59       40.33      2.07 o 
   7   4   2       27.15       26.14      2.10 o 
   8   4   2        2.43       -0.62      2.25 o 
   9   4   2       10.03        8.44      3.24 o 
  10   4   2        6.85        3.67      3.14 o 
  11   4   2        0.08        4.79      4.28 o 
 -10   5   2        0.57        5.23      3.13 o 
  -9   5   2        4.76        3.47      2.05 o 
  -8   5   2       33.28       29.03      2.77 o 
  -7   5   2       69.91       64.70      3.16 o 
  -6   5   2       14.18       11.56      1.56 o 
  -5   5   2        0.55        7.13      1.08 o 
  -4   5   2       21.62       30.06      1.77 o 
  -3   5   2      136.70      149.21      6.04 o 
  -2   5   2      185.67      170.16      7.17 o 
  -1   5   2       34.43       32.25      1.47 o 
   0   5   2      426.95      406.12      3.80 o 
   1   5   2      633.62      639.43      4.59 o 
   2   5   2       61.89       58.04      2.65 o 
   3   5   2      188.06      194.65      3.48 o 
   4   5   2      252.16      264.06      4.20 o 
   5   5   2       76.78       77.34      2.38 o 
   6   5   2        2.02        5.98      1.92 o 
   7   5   2        7.67        7.99      1.35 o 
   8   5   2       21.27       23.14      2.83 o 
   9   5   2        0.09        3.82      3.16 o 
  10   5   2        0.06        5.93      3.00 o 
  -9   6   2       29.93       27.96      4.27 o 
  -8   6   2      165.59      160.66      9.29 o 
  -7   6   2       20.27       22.14      1.60 o 
  -6   6   2      100.29       87.17      3.98 o 
  -5   6   2       50.09       50.19      3.33 o 
  -4   6   2        4.88       13.36      1.62 o 
  -3   6   2      485.75      544.85      8.30 o 
  -2   6   2       61.33       62.21      2.66 o 
  -1   6   2      359.57      389.20      7.45 o 
   0   6   2     1773.15     1791.75     17.26 o 
   1   6   2        8.85        7.77      1.48 o 
   2   6   2       14.81       15.85      0.95 o 
   3   6   2        1.43       -1.23      1.23 o 
   4   6   2       93.69       90.46      3.80 o 
   5   6   2       47.28       39.74      2.34 o 
   6   6   2        5.56        6.53      1.69 o 
   7   6   2        0.08       -3.23      3.23 o 
   8   6   2       71.81       57.09      4.59 o 
   9   6   2        1.49        4.65      6.97 o 
 -10   7   2       10.18       14.96      7.29 o 
  -9   7   2        5.73       -2.50      4.45 o 
  -8   7   2      141.81      147.81     11.76 o 
  -7   7   2       17.19       19.28      2.53 o 
  -6   7   2        9.31        5.48      1.05 o 
  -5   7   2       48.51       45.94      2.87 o 
  -4   7   2       78.30       75.88      3.45 o 
  -3   7   2       14.87       12.64      1.04 o 
  -2   7   2      253.07      258.13      8.41 o 
  -1   7   2       13.76       13.55      1.20 o 
   0   7   2       13.55       14.41      0.90 o 
   1   7   2      291.76      291.77      5.22 o 
   2   7   2       11.61       10.95      1.33 o 
   3   7   2        2.19        1.54      1.23 o 
   4   7   2      152.86      153.00      7.50 o 
   5   7   2       44.47       47.23      2.99 o 
   6   7   2        6.49        4.92      1.67 o 
   7   7   2       44.09       33.60      4.24 o 
   8   7   2       11.51        9.59      3.34 o 
  -9   8   2        1.82        0.12      5.47 o 
  -8   8   2        2.61        5.86      4.07 o 
  -7   8   2        9.52       11.21      5.11 o 
  -6   8   2        6.32        6.80      1.71 o 
  -5   8   2       26.19       22.48      1.95 o 
  -4   8   2        0.46       -0.27      1.57 o 
  -3   8   2       11.87       12.28      1.35 o 
  -2   8   2       36.07       38.29      2.21 o 
  -1   8   2       39.05       39.63      2.00 o 
   0   8   2       91.11       87.29      4.03 o 
   1   8   2       53.45       49.63      2.78 o 
   2   8   2      280.26      301.89      9.69 o 
   3   8   2       15.45       13.54      1.64 o 
   4   8   2       50.17       44.87      2.19 o 
   5   8   2        7.68       10.96      2.55 o 
   6   8   2        0.60        1.76      2.98 o 
   7   8   2       12.79       11.36      3.89 o 
  -8   9   2       54.27       44.27      8.15 o 
  -7   9   2        0.21       -0.05      3.40 o 
  -6   9   2       18.72       17.73      3.51 o 
  -5   9   2       11.12        9.31      2.16 o 
  -4   9   2       25.41       24.61      2.74 o 
  -3   9   2        0.73        4.01      2.67 o 
  -2   9   2       20.57       19.74      2.23 o 
  -1   9   2       10.71       10.52      3.61 o 
   0   9   2      615.46      672.15     19.91 o 
   1   9   2      101.29      101.58      4.74 o 
   2   9   2       82.78       79.96      4.13 o 
   3   9   2        4.22        6.75      1.40 o 
   4   9   2       14.84       15.73      2.76 o 
   5   9   2        2.29       -0.60      2.46 o 
   6   9   2        9.01        5.62      3.68 o 
   7   9   2        0.53       10.36     10.56 o 
  -7  10   2        9.50       12.90      7.23 o 
  -5  10   2        0.41        2.37      2.05 o 
  -4  10   2       62.33       61.37      3.93 o 
  -3  10   2        1.23       -0.03      2.12 o 
  -2  10   2       41.90       48.01      3.90 o 
  -1  10   2        2.32        2.15      3.33 o 
   0  10   2       24.53       28.64      3.51 o 
   1  10   2       73.20       90.70     10.42 o 
   2  10   2        0.09       -0.35      2.01 o 
   3  10   2        2.72        1.71      1.69 o 
   4  10   2        0.09        4.42      2.21 o 
   5  10   2       33.50       32.20      3.97 o 
   6  10   2        3.34        3.14      3.25 o 
  -6  11   2        2.97        2.57      4.13 o 
  -5  11   2        0.01        4.88      2.81 o 
  -4  11   2        0.59        3.42      2.61 o 
  -3  11   2        0.27        0.94      2.22 o 
  -2  11   2        2.67        3.85      3.48 o 
  -1  11   2       74.19       71.71      7.41 o 
   0  11   2      228.52      237.04     12.60 o 
   1  11   2        1.97        5.86      2.22 o 
   2  11   2        0.05        0.16      2.48 o 
   3  11   2        0.56        2.94      3.14 o 
   4  11   2        6.58       11.21      5.56 o 
   5  11   2        6.58        2.65      3.58 o 
  -4  12   2        0.03        6.36      4.81 o 
  -3  12   2       15.64       14.24      4.51 o 
  -2  12   2        7.22        8.96      2.63 o 
  -1  12   2        0.70        3.53      2.50 o 
   0  12   2       53.80       55.78      5.98 o 
   1  12   2       91.91       94.99      5.90 o 
   2  12   2       14.65       13.13      5.63 o 
   4  12   2        6.88        9.41      4.23 o 
  -3  13   2        1.19       -6.89      6.89 o 
  -2  13   2        1.80        1.00      3.64 o 
   0  13   2        0.07        6.11      3.29 o 
   1  13   2        0.27        3.18      3.74 o 
 -11   1   3        7.79        7.26      3.81 o 
 -10   1   3        1.17        0.73      3.08 o 
  -9   1   3      206.26      201.92     23.85 o 
  -8   1   3      767.01      812.64     16.26 o 
  -7   1   3       10.81        9.83      1.02 o 
  -6   1   3       28.23       33.65      1.74 o 
  -5   1   3      514.86      573.06      6.53 o 
  -4   1   3        1.18        4.36      0.85 o 
  -3   1   3       31.30       33.70      1.80 o 
  -2   1   3      838.98      756.63      5.45 o 
  -1   1   3       10.14       16.81      1.88 o 
   0   1   3     2718.26     2467.14      7.15 o 
   1   1   3     5162.91     4641.14      9.81 o 
   2   1   3      278.10      271.15      2.61 o 
   3   1   3       47.43       45.00      1.37 o 
   4   1   3     1195.75     1311.54      6.67 o 
   5   1   3       45.94       49.88      1.76 o 
   6   1   3       74.67       84.39      3.41 o 
   7   1   3        0.23        3.95      0.85 o 
   8   1   3        2.95        5.41      1.00 o 
   9   1   3       22.54       19.96      2.79 o 
  10   1   3       19.16       20.26      3.41 o 
  11   1   3       33.15       30.20      5.15 o 
 -12   2   3        1.43        6.13      6.91 o 
 -11   2   3        2.92        0.12      3.34 o 
 -10   2   3        4.18        4.77      1.69 o 
  -9   2   3        5.19        4.34      1.26 o 
  -8   2   3       29.48       30.39      1.86 o 
  -7   2   3      387.00      406.27      6.30 o 
  -6   2   3      178.69      180.53      6.45 o 
  -5   2   3        2.94        0.13      1.18 o 
  -4   2   3      112.97      119.95      3.91 o 
  -3   2   3      193.45      183.86      2.68 o 
  -2   2   3      701.35      593.74      8.84 o 
  -1   2   3      169.31      173.20      4.68 o 
   0   2   3     3064.07     2798.73     10.95 o 
   1   2   3     3329.65     3117.97      8.51 o 
   2   2   3        4.37        3.28      1.15 o 
   3   2   3      413.74      425.35      4.19 o 
   4   2   3      544.73      553.98      6.18 o 
   5   2   3        2.75        3.18      1.23 o 
   6   2   3        1.83        0.56      0.84 o 
   7   2   3        2.84        4.20      0.81 o 
   8   2   3        8.03        6.63      1.77 o 
   9   2   3        4.61        7.94      2.34 o 
  10   2   3       61.71       50.80      6.33 o 
  11   2   3        2.14        1.23      3.90 o 
 -11   3   3        3.37        1.55      2.36 o 
 -10   3   3        1.47        1.37      1.78 o 
  -9   3   3      140.06      138.96      6.88 o 
  -8   3   3      184.87      180.01      8.44 o 
  -7   3   3      939.38     1045.71     10.36 o 
  -6   3   3      248.93      251.34      4.79 o 
  -5   3   3      136.68      168.91      6.03 o 
  -4   3   3       32.49       37.67      1.99 o 
  -3   3   3        2.58        1.65      0.72 o 
  -2   3   3      198.72      192.04      3.11 o 
  -1   3   3        1.79       -1.20      1.20 o 
   0   3   3     1705.99     1582.32     10.94 o 
   1   3   3      222.89      194.40      3.18 o 
   2   3   3     2588.62     2612.54     15.02 o 
   3   3   3      630.00      650.70      5.53 o 
   4   3   3     1109.43     1225.10     11.44 o 
   5   3   3        8.08        3.53      1.73 o 
   6   3   3       14.86       17.27      1.51 o 
   7   3   3       50.24       49.49      2.99 o 
   8   3   3       23.50       28.81      3.90 o 
   9   3   3       12.14       14.80      3.41 o 
  10   3   3        0.10        1.27      2.52 o 
 -11   4   3       60.17       60.52      6.43 o 
 -10   4   3        2.48        5.15      3.13 o 
  -9   4   3       19.17       17.62      2.55 o 
  -8   4   3      140.58      137.96      5.89 o 
  -7   4   3      853.16      940.39     12.34 o 
  -6   4   3       25.22       22.98      1.48 o 
  -5   4   3       25.99       30.97      1.52 o 
  -4   4   3      201.07      194.11      5.18 o 
  -3   4   3        1.76       -1.21      1.21 o 
  -2   4   3      139.70      153.35      7.94 o 
  -1   4   3     1187.29     1237.14      8.90 o 
   0   4   3      259.37      236.19      3.52 o 
   1   4   3      300.14      292.05      4.75 o 
   2   4   3      625.63      646.25      4.51 o 
   3   4   3      256.83      260.72      4.31 o 
   4   4   3      607.98      674.42     10.72 o 
   5   4   3      346.60      386.12     12.43 o 
   6   4   3       78.57       75.13      3.49 o 
   7   4   3       13.26       12.31      1.84 o 
   8   4   3      160.51      148.45     11.02 o 
   9   4   3        3.37        5.46      2.11 o 
  10   4   3       13.29        5.56      4.71 o 
 -10   5   3        6.38        5.69      3.17 o 
  -9   5   3        0.87        6.18      2.03 o 
  -8   5   3      166.17      158.03     12.64 o 
  -7   5   3       40.59       37.71      2.26 o 
  -6   5   3       20.75       19.71      1.76 o 
  -5   5   3        2.09        7.56      1.54 o 
  -4   5   3      449.00      479.54      6.43 o 
  -3   5   3       15.37       20.16      1.18 o 
  -2   5   3      317.20      322.28      4.86 o 
  -1   5   3     1560.56     1649.30     10.94 o 
   0   5   3       52.77       46.70      2.29 o 
   1   5   3      801.44      820.34      7.82 o 
   2   5   3      604.61      555.67      6.05 o 
   3   5   3      292.63      310.60      4.22 o 
   4   5   3        1.79        3.51      2.03 o 
   5   5   3      147.75      149.20      8.87 o 
   6   5   3        0.41        3.92      1.59 o 
   7   5   3        2.43        2.39      1.59 o 
   8   5   3       45.09       39.37      3.79 o 
   9   5   3        3.34        5.60      2.34 o 
  10   5   3        1.54        8.34      3.23 o 
  -9   6   3        5.28        0.93      4.15 o 
  -8   6   3       19.55       24.57      3.20 o 
  -7   6   3        2.60        5.73      1.10 o 
  -6   6   3        6.65        3.90      1.65 o 
  -5   6   3       25.83       25.69      2.14 o 
  -4   6   3       97.42      107.51      5.57 o 
  -3   6   3        3.42        1.03      1.45 o 
  -2   6   3      278.65      322.12      8.91 o 
  -1   6   3      674.04      714.01      7.68 o 
   0   6   3      568.21      588.01      6.46 o 
   1   6   3        0.00       -0.47      0.98 o 
   2   6   3        6.85        7.34      1.17 o 
   3   6   3       99.00       97.77      4.06 o 
   4   6   3        2.94        2.15      1.09 o 
   5   6   3       10.40       23.83      3.32 o 
   6   6   3        8.30        7.69      2.05 o 
   7   6   3       67.17       60.65      5.08 o 
   8   6   3       79.28       76.73      6.12 o 
   9   6   3        2.02        5.15      4.15 o 
 -10   7   3        0.89        2.87      5.70 o 
  -9   7   3        1.81       -7.06      7.06 o 
  -8   7   3        0.87        0.44      3.42 o 
  -7   7   3      117.96      125.83      6.01 o 
  -6   7   3        0.29        1.94      1.44 o 
  -5   7   3        0.40        2.17      1.50 o 
  -4   7   3       46.64       41.78      2.22 o 
  -3   7   3       27.83       24.42      1.52 o 
  -2   7   3        2.08        9.43      1.44 o 
  -1   7   3        6.94        5.49      1.25 o 
   0   7   3       69.08       63.70      2.48 o 
   1   7   3       51.27       60.09      3.38 o 
   2   7   3      200.70      198.57      8.45 o 
   3   7   3       14.45       17.61      1.23 o 
   4   7   3        1.28        2.61      1.04 o 
   5   7   3       17.77       19.70      3.16 o 
   6   7   3        7.67        6.14      3.72 o 
   7   7   3        1.11        4.17      6.00 o 
   8   7   3        0.91        4.18      3.26 o 
  -9   8   3       27.79       11.72      7.73 o 
  -8   8   3       64.48       63.55      8.89 o 
  -7   8   3       57.61       64.45      4.32 o 
  -6   8   3        0.24        4.44      1.55 o 
  -5   8   3       36.58       31.64      2.55 o 
  -4   8   3        7.11        5.07      1.21 o 
  -3   8   3        2.56        4.09      1.12 o 
  -2   8   3        1.82        1.91      0.88 o 
  -1   8   3        4.88        3.60      1.38 o 
   0   8   3      207.87      211.32      7.24 o 
   1   8   3      479.36      524.95     10.61 o 
   2   8   3       73.06       71.80      3.13 o 
   3   8   3       25.08       24.20      1.85 o 
   4   8   3       47.96       52.87      3.02 o 
   5   8   3       32.14       33.10      5.39 o 
   6   8   3        1.24        4.51      2.51 o 
   7   8   3        1.62       -2.82      3.14 o 
  -8   9   3       13.31       11.81      8.88 o 
  -7   9   3        0.71        2.38      2.60 o 
  -6   9   3        6.27        3.63      3.39 o 
  -5   9   3        0.57        4.18      2.89 o 
  -4   9   3        9.47        8.40      2.32 o 
  -3   9   3       35.92       34.02      2.40 o 
  -2   9   3        5.69        0.45      1.53 o 
  -1   9   3       44.64       49.38      3.08 o 
   0   9   3      134.03      126.88      5.15 o 
   1   9   3      452.67      464.22     19.48 o 
   2   9   3       13.74       12.73      1.46 o 
   3   9   3        0.02        0.39      2.11 o 
   4   9   3        1.82        2.41      1.37 o 
   5   9   3        2.60        3.67      4.45 o 
   6   9   3        0.33        0.06      3.09 o 
  -6  10   3        0.09        2.38      3.82 o 
  -5  10   3       10.30        4.17      5.46 o 
  -4  10   3        8.04        8.31      3.82 o 
  -3  10   3        0.63       -1.81      2.77 o 
  -2  10   3        4.67        2.48      2.43 o 
  -1  10   3       32.46       37.76      3.07 o 
   0  10   3       53.22       43.59      4.70 o 
   1  10   3       11.87        9.76      2.09 o 
   2  10   3        0.95        3.21      1.25 o 
   3  10   3        0.04       -0.10      1.91 o 
   4  10   3       22.58       26.61      4.77 o 
   5  10   3        0.61       -3.23      4.19 o 
  -5  11   3       18.70       13.30      4.14 o 
  -4  11   3        1.25        4.56      2.93 o 
  -3  11   3       56.94       52.95      3.89 o 
  -2  11   3        0.08        1.23      3.32 o 
  -1  11   3        0.19        2.81      3.77 o 
   0  11   3       31.20       33.46      5.00 o 
   1  11   3       46.14       60.70      4.30 o 
   2  11   3        0.30        1.98      2.85 o 
   3  11   3        0.90        1.62      2.00 o 
   4  11   3        5.15        3.45      4.04 o 
   5  11   3        1.01        1.51      2.65 o 
  -4  12   3        0.45       -2.58      3.71 o 
  -3  12   3        0.45        3.11      2.99 o 
  -2  12   3        4.32        4.79      3.24 o 
  -1  12   3        2.73        3.03      2.99 o 
   0  12   3       27.74       16.30      3.68 o 
   1  12   3        6.56        8.84      2.93 o 
   4  12   3        1.01        3.06      1.41 o 
  -3  13   3        2.55        6.00      5.32 o 
   0  13   3        7.01       -1.89      3.14 o 
 -11   0   4       23.08       26.19      3.32 o 
 -10   0   4        2.03        0.97      2.86 o 
  -9   0   4       10.83       10.57      2.49 o 
  -8   0   4      349.76      328.39     18.15 o 
  -7   0   4        6.45        1.83      1.87 o 
  -6   0   4        0.56        4.05      1.83 o 
  -5   0   4      309.81      312.78      6.30 o 
  -4   0   4     1363.78     1495.39     28.27 o 
  -3   0   4      297.45      251.84      3.05 o 
  -2   0   4      121.95      112.06     10.24 o 
  -1   0   4     1480.33     1357.66      9.34 o 
   0   0   4     1517.43     1335.76     11.91 o 
   1   0   4      224.06      205.33      3.68 o 
   2   0   4     2404.75     2249.06     18.10 o 
   3   0   4      337.75      330.37      3.80 o 
   4   0   4        0.01       -1.11      1.11 o 
   5   0   4      182.58      179.96      5.22 o 
   6   0   4      299.92      354.87      6.48 o 
   7   0   4       22.71       26.38      1.76 o 
   8   0   4       87.34       85.10      9.67 o 
   9   0   4        2.42       -6.56      6.56 o 
  10   0   4        7.33       -0.45      4.91 o 
 -12   1   4       12.85        7.46      6.77 o 
 -11   1   4        3.35        3.73      1.95 o 
 -10   1   4        4.80        4.56      2.67 o 
  -9   1   4        0.37        0.99      1.86 o 
  -8   1   4      273.84      251.85     12.13 o 
  -7   1   4      741.83      753.34      8.77 o 
  -6   1   4       12.12       15.14      1.14 o 
  -5   1   4      128.24      147.71      7.42 o 
  -4   1   4     4481.14     4862.25     36.55 o 
  -3   1   4      196.43      196.87      2.38 o 
  -2   1   4      537.93      498.59      5.85 o 
  -1   1   4     3765.12     3511.08     10.80 o 
   0   1   4     2632.30     2476.04      7.77 o 
   1   1   4      152.49      147.09      2.89 o 
   2   1   4       47.05       47.08      1.59 o 
   3   1   4       58.27       53.98      2.08 o 
   4   1   4      131.26      122.70      2.51 o 
   5   1   4     1391.09     1602.10     13.66 o 
   6   1   4       25.90       24.16      1.12 o 
   7   1   4        0.29       -0.14      1.17 o 
   8   1   4       96.04       88.88      7.47 o 
   9   1   4        8.45        3.81      3.16 o 
  10   1   4       11.07       11.92      4.45 o 
  11   1   4        9.79       12.56      5.60 o 
 -12   2   4        3.54       -2.15      3.90 o 
 -11   2   4        3.81        2.87      2.00 o 
 -10   2   4        2.04        2.48      2.08 o 
  -9   2   4       12.51       11.20      2.35 o 
  -8   2   4      576.64      607.15     13.82 o 
  -7   2   4      204.82      190.60      7.62 o 
  -6   2   4      136.26      139.67      6.26 o 
  -5   2   4        2.11        2.20      0.60 o 
  -4   2   4       83.46       83.29      3.99 o 
  -3   2   4      637.66      669.78      6.19 o 
  -2   2   4      703.24      655.46      5.75 o 
  -1   2   4      372.28      314.09      4.72 o 
   0   2   4      672.25      620.68      6.67 o 
   1   2   4      837.87      835.64      5.38 o 
   2   2   4      758.58      803.54      5.33 o 
   3   2   4       24.08       25.63      1.49 o 
   4   2   4        7.08        5.84      0.72 o 
   5   2   4       38.41       32.95      1.67 o 
   6   2   4       30.55       27.46      1.38 o 
   7   2   4       48.09       46.12      2.65 o 
   8   2   4        2.30        1.39      1.42 o 
   9   2   4       23.80       24.85      4.06 o 
  10   2   4        8.63        5.58      3.51 o 
 -11   3   4        3.27       -2.35      4.27 o 
 -10   3   4       21.24       20.02      2.85 o 
  -9   3   4        3.04        4.89      1.72 o 
  -8   3   4      267.08      252.45     11.34 o 
  -7   3   4        3.04        2.95      0.99 o 
  -6   3   4      153.64      155.30      7.01 o 
  -5   3   4       86.69       87.61      4.03 o 
  -4   3   4        9.79        9.54      1.57 o 
  -3   3   4      291.81      289.89      4.41 o 
  -2   3   4        6.80        6.53      0.89 o 
  -1   3   4      165.56      164.81      4.59 o 
   0   3   4      129.29      125.91      3.06 o 
   1   3   4      936.74      913.87      6.01 o 
   2   3   4        8.27        8.36      0.54 o 
   3   3   4     1967.87     2060.34     18.86 o 
   4   3   4       17.80       18.29      1.15 o 
   5   3   4       28.71       27.61      1.55 o 
   6   3   4        7.46        5.48      1.21 o 
   7   3   4        1.65        3.95      1.31 o 
   8   3   4        0.24        4.54      1.60 o 
   9   3   4        0.23        1.35      2.46 o 
  10   3   4        1.83        3.46      3.86 o 
 -10   4   4       15.16       16.10      4.64 o 
  -9   4   4       23.69       21.32      2.82 o 
  -8   4   4       37.76       31.25      2.47 o 
  -7   4   4      341.63      343.41     14.85 o 
  -6   4   4       86.97       86.34      4.59 o 
  -5   4   4       16.21       16.37      1.59 o 
  -4   4   4       64.75       52.69      2.50 o 
  -3   4   4       14.53       21.91      1.52 o 
  -2   4   4       13.76       16.20      1.06 o 
  -1   4   4      374.49      415.05      5.50 o 
   0   4   4      787.44      826.25      6.30 o 
   1   4   4      109.03      102.86      2.73 o 
   2   4   4     1289.44     1307.03     10.07 o 
   3   4   4     1183.05     1228.03     13.17 o 
   4   4   4       63.54       67.38      3.14 o 
   5   4   4      250.91      254.20     11.04 o 
   6   4   4        2.10        5.89      1.76 o 
   7   4   4        0.23        0.78      1.88 o 
   8   4   4       34.96       33.74      3.98 o 
   9   4   4        2.82        3.98      2.17 o 
  10   4   4        0.53       15.75     21.93 o 
 -10   5   4        0.94        1.02      3.15 o 
  -9   5   4        7.87        5.62      2.63 o 
  -8   5   4      101.88      101.99      4.96 o 
  -7   5   4       28.87       31.52      2.27 o 
  -6   5   4       12.92       14.32      2.30 o 
  -5   5   4      320.25      340.70     13.28 o 
  -4   5   4      169.56      157.27      6.67 o 
  -3   5   4      295.72      302.66      6.58 o 
  -2   5   4        1.81        1.60      0.73 o 
  -1   5   4        1.43        0.80      1.09 o 
   0   5   4      556.10      583.03      7.25 o 
   1   5   4      156.26      137.64      5.35 o 
   2   5   4        0.22       -1.05      1.05 o 
   3   5   4        7.47        7.76      1.13 o 
   4   5   4        3.45        9.75      2.65 o 
   5   5   4       97.99       90.60      5.39 o 
   6   5   4       20.52       18.56      2.88 o 
   7   5   4        0.15        2.90      2.34 o 
   8   5   4        2.87        0.04      2.48 o 
   9   5   4        3.16        2.17      4.26 o 
  10   5   4        1.90        6.43      2.96 o 
  -9   6   4        2.87        3.10      3.20 o 
  -8   6   4       41.78       44.85      3.94 o 
  -7   6   4      258.26      282.64     18.92 o 
  -6   6   4       28.26       24.64      2.02 o 
  -5   6   4       72.02       68.63      3.51 o 
  -4   6   4       46.24       39.34      2.47 o 
  -3   6   4        9.52        8.68      1.28 o 
  -2   6   4      265.02      283.42      7.83 o 
  -1   6   4       40.44       38.76      2.10 o 
   0   6   4       90.01      106.79      4.80 o 
   1   6   4      240.34      250.67      6.94 o 
   2   6   4      119.93      110.66      4.69 o 
   3   6   4        2.94        1.62      3.12 o 
   4   6   4       11.32       14.93      2.35 o 
   5   6   4       40.12       43.46      3.50 o 
   6   6   4        3.59        9.92      2.48 o 
   7   6   4       29.67       25.61      4.17 o 
   8   6   4        6.59        6.47      2.74 o 
   9   6   4       23.92       22.67      5.04 o 
 -10   7   4       14.69       13.37      7.42 o 
  -9   7   4        0.05        0.58      5.55 o 
  -8   7   4        3.11        3.69      1.79 o 
  -7   7   4       37.02       35.75      3.06 o 
  -6   7   4       38.15       36.73      2.79 o 
  -5   7   4       23.01       18.55      1.98 o 
  -4   7   4       28.94       32.04      2.29 o 
  -3   7   4       10.98       10.47      1.85 o 
  -2   7   4        2.53        2.82      0.99 o 
  -1   7   4       66.47       65.64      3.01 o 
   0   7   4       69.73       81.07      3.76 o 
   1   7   4        2.80        1.47      1.22 o 
   2   7   4       55.19       51.27      2.64 o 
   3   7   4      253.70      274.02      6.90 o 
   4   7   4        4.43        3.79      1.16 o 
   5   7   4        5.51        3.95      2.72 o 
   6   7   4       12.68       11.69      3.72 o 
   7   7   4        0.05        5.53      2.85 o 
   8   7   4        1.45        1.34      2.36 o 
  -9   8   4       25.48       15.44      9.99 o 
  -8   8   4      325.88      300.35     31.72 o 
  -7   8   4       45.09       50.81      3.15 o 
  -6   8   4       12.47        8.35      2.22 o 
  -5   8   4        0.82        0.82      2.33 o 
  -4   8   4       56.42       50.53      2.92 o 
  -3   8   4       85.91       82.08      4.71 o 
  -2   8   4        7.36       10.24      2.46 o 
  -1   8   4       53.06       50.97      2.64 o 
   0   8   4      266.35      273.32      9.67 o 
   1   8   4      800.91      875.79     12.89 o 
   2   8   4       45.63       46.68      2.41 o 
   3   8   4       12.50        7.50      1.77 o 
   4   8   4        5.45        4.95      1.60 o 
   5   8   4        2.57        1.10      2.50 o 
   6   8   4        1.20        7.30      5.51 o 
   7   8   4        0.21        0.61      3.50 o 
  -9   9   4       18.09       16.81      8.41 o 
  -8   9   4        5.46       15.25      6.99 o 
  -7   9   4        0.01       -1.16      4.37 o 
  -6   9   4        2.67        5.69      2.85 o 
  -5   9   4        3.01        7.18      2.28 o 
  -4   9   4       95.23       93.21      6.17 o 
  -3   9   4        4.45        1.36      1.37 o 
  -2   9   4        4.49        2.63      1.31 o 
  -1   9   4        1.88        1.06      2.73 o 
   0   9   4        7.48        9.74      1.77 o 
   1   9   4        0.67        1.91      1.68 o 
   2   9   4       94.30       89.41      6.26 o 
   3   9   4        0.01        1.36      1.87 o 
   4   9   4       15.51        9.95      2.45 o 
   5   9   4       22.49       27.42      5.12 o 
   6   9   4        3.20        6.88      2.85 o 
  -8  10   4        8.98        2.50      4.98 o 
  -6  10   4        0.02        0.03      2.94 o 
  -5  10   4       18.69        9.19      4.45 o 
  -4  10   4        2.91        1.94      2.57 o 
  -3  10   4        5.01        7.71      2.57 o 
  -2  10   4        0.48        3.59      2.64 o 
  -1  10   4        4.63        5.27      1.92 o 
   0  10   4      118.71      116.46      6.53 o 
   1  10   4      170.09      159.76      8.35 o 
   2  10   4        8.70        8.00      2.23 o 
   3  10   4       66.81       72.51      5.24 o 
   4  10   4        7.49        7.87      3.33 o 
   5  10   4       43.27       45.36      6.57 o 
  -5  11   4        0.27       -2.22      2.49 o 
  -4  11   4        5.88       -0.11      2.76 o 
  -3  11   4       21.48       18.06      3.31 o 
  -2  11   4        2.74        3.67      3.46 o 
  -1  11   4        0.93        4.31      2.63 o 
   0  11   4       18.87       21.30      2.88 o 
   1  11   4       36.08       37.99      3.38 o 
   2  11   4        1.93        2.82      3.77 o 
   3  11   4        0.10        3.44      3.89 o 
   4  11   4       57.59       51.34      9.96 o 
   5  11   4       13.28        9.48      4.01 o 
  -4  12   4        2.45        2.94      2.79 o 
  -3  12   4        0.02        0.58      7.57 o 
  -2  12   4        0.08        7.19      4.77 o 
  -1  12   4        6.63        6.80      2.43 o 
   0  12   4       18.41       16.66      3.78 o 
   1  12   4       17.87       18.27      3.07 o 
   4  12   4        0.03       -0.73      3.77 o 
  -1  13   4        2.06       -0.74      3.93 o 
   0  13   4        0.01       -1.95      6.01 o 
 -12   1   5        7.94        0.82      1.80 o 
 -11   1   5        0.38        0.36      1.78 o 
 -10   1   5       16.20       16.36      3.19 o 
  -9   1   5       16.17        8.96      2.56 o 
  -8   1   5        2.76        4.96      2.02 o 
  -7   1   5      160.05      142.28      5.48 o 
  -6   1   5      248.69      240.16      7.47 o 
  -5   1   5        0.02        2.99      1.06 o 
  -4   1   5      142.25      142.84      8.38 o 
  -3   1   5     1850.94     1986.33     14.26 o 
  -2   1   5        0.05        0.21      1.23 o 
  -1   1   5      562.91      517.99      6.69 o 
   0   1   5      761.73      689.88      7.33 o 
   1   1   5      552.58      527.26      6.00 o 
   2   1   5       12.50        9.54      0.86 o 
   3   1   5      227.99      224.29      2.49 o 
   4   1   5      108.11      101.30      3.21 o 
   5   1   5      124.50      124.34      3.51 o 
   6   1   5       21.66       19.93      1.01 o 
   7   1   5       42.69       43.35      1.86 o 
   8   1   5        1.99        2.21      2.05 o 
   9   1   5        1.09        7.23      4.51 o 
  10   1   5        0.37       -0.36      4.99 o 
 -11   2   5        6.58        7.40      2.37 o 
 -10   2   5        1.08        3.10      5.17 o 
  -9   2   5       44.46       39.55      3.14 o 
  -8   2   5      325.76      314.55     10.12 o 
  -7   2   5      644.42      684.54     11.26 o 
  -6   2   5      182.20      170.85      7.88 o 
  -5   2   5      311.77      348.65      5.99 o 
  -4   2   5      238.91      257.58      4.71 o 
  -3   2   5      514.60      553.97      4.80 o 
  -2   2   5      222.43      205.31      4.96 o 
  -1   2   5      199.56      183.94      2.39 o 
   0   2   5     1018.22     1002.22      9.09 o 
   1   2   5      688.32      676.35      6.04 o 
   2   2   5      134.57      132.55      1.73 o 
   3   2   5        0.54        1.06      0.90 o 
   4   2   5      120.61      115.42      5.06 o 
   5   2   5       80.52       90.16      4.61 o 
   6   2   5      100.88      106.51      4.71 o 
   7   2   5       15.75       17.23      1.57 o 
   8   2   5        2.18        3.19      1.38 o 
   9   2   5        1.48       -3.41      4.66 o 
  10   2   5        5.08       -0.06      3.26 o 
 -11   3   5        0.91        4.92      3.65 o 
 -10   3   5       26.55       19.55      3.20 o 
  -9   3   5        2.84        0.77      2.14 o 
  -8   3   5        8.66       11.02      1.59 o 
  -7   3   5       47.61       47.87      3.08 o 
  -6   3   5        1.03        4.00      1.27 o 
  -5   3   5      144.52      156.96      6.62 o 
  -4   3   5      383.41      389.75      6.56 o 
  -3   3   5      872.72      900.21      9.38 o 
  -2   3   5        0.00        1.56      0.89 o 
  -1   3   5      589.77      609.85      6.14 o 
   0   3   5      994.80     1060.51      9.42 o 
   1   3   5     1927.42     2037.24     15.42 o 
   2   3   5     1748.37     1793.34     10.92 o 
   3   3   5      197.56      187.14      8.46 o 
   4   3   5       50.33       37.33      1.79 o 
   5   3   5       30.09       28.50      1.63 o 
   6   3   5       60.23       65.30      2.90 o 
   7   3   5        1.85        2.79      1.22 o 
   8   3   5       22.72       22.61      3.00 o 
   9   3   5       29.60       25.12      2.45 o 
 -10   4   5        4.60        0.65      2.19 o 
  -9   4   5       18.81       19.66      3.54 o 
  -8   4   5      118.82      123.70     12.64 o 
  -7   4   5      230.78      226.18      9.78 o 
  -6   4   5      344.93      358.31      6.71 o 
  -5   4   5       94.60       91.28      4.31 o 
  -4   4   5      690.65      781.99      8.70 o 
  -3   4   5       15.40       10.75      1.31 o 
  -2   4   5      409.78      413.96      6.10 o 
  -1   4   5      223.73      204.28      5.53 o 
   0   4   5       15.46        7.66      0.76 o 
   1   4   5       14.75       15.98      1.10 o 
   2   4   5       30.39       25.63      1.21 o 
   3   4   5     1124.37     1208.71     17.59 o 
   4   4   5      125.12      132.35      6.19 o 
   5   4   5        0.50        2.66      0.90 o 
   6   4   5        0.22       -0.74      2.24 o 
   7   4   5        0.02        1.06      1.95 o 
   8   4   5       10.29        7.05      2.08 o 
   9   4   5        2.16        7.78      2.96 o 
 -10   5   5        3.24        5.53      2.60 o 
  -9   5   5        0.32        7.21      3.77 o 
  -8   5   5       89.07       86.01      5.17 o 
  -7   5   5      140.33      140.38      6.90 o 
  -6   5   5      308.87      328.95      9.01 o 
  -5   5   5      388.85      437.66     11.85 o 
  -4   5   5       15.61       10.04      1.54 o 
  -3   5   5       81.04       79.23      3.64 o 
  -2   5   5      111.19      108.55      5.19 o 
  -1   5   5      299.83      318.08      9.12 o 
   0   5   5      100.45       98.64      4.61 o 
   1   5   5       21.82       21.40      1.08 o 
   2   5   5       67.09       70.07      2.46 o 
   3   5   5      240.70      241.90      5.45 o 
   4   5   5      280.82      289.18     11.27 o 
   5   5   5       36.71       43.95      3.11 o 
   6   5   5       10.54        7.88      1.94 o 
   7   5   5        8.93        8.76      2.11 o 
   8   5   5       59.50       58.32      5.60 o 
   9   5   5        1.95        5.29      2.82 o 
  10   5   5        0.01        0.32      4.32 o 
  -9   6   5        5.77        4.58      2.38 o 
  -8   6   5       32.54       27.88      3.31 o 
  -7   6   5      181.59      188.34     16.86 o 
  -6   6   5      224.39      233.55     11.25 o 
  -5   6   5       95.85       94.93      4.38 o 
  -4   6   5       51.55       53.71      3.69 o 
  -3   6   5       19.49       28.71      1.71 o 
  -2   6   5       14.90       14.93      1.16 o 
  -1   6   5        1.47       -0.46      1.42 o 
   0   6   5       24.23       22.71      1.03 o 
   1   6   5      108.95      105.13      4.04 o 
   2   6   5       90.01       85.77      3.59 o 
   3   6   5      503.08      521.78      4.57 o 
   4   6   5      379.45      413.13     24.79 o 
   5   6   5        0.84        4.13      2.76 o 
   6   6   5        4.99        6.15      1.98 o 
   7   6   5        0.12        7.04      2.66 o 
   8   6   5        0.08        4.88      3.24 o 
   9   6   5        0.58        7.97      3.60 o 
  -9   7   5       11.32       13.71      6.90 o 
  -8   7   5       85.25       86.87      5.69 o 
  -7   7   5      115.22      127.87      7.39 o 
  -6   7   5       62.44       69.89      8.17 o 
  -5   7   5       14.71       12.64      3.79 o 
  -4   7   5       30.25       30.83      2.36 o 
  -3   7   5       17.18       15.70      1.79 o 
  -2   7   5       20.12       22.10      1.11 o 
  -1   7   5       19.68       18.10      1.72 o 
   0   7   5      121.80      124.83      5.97 o 
   1   7   5        9.35        6.72      0.99 o 
   2   7   5      131.49      137.37      5.81 o 
   3   7   5      780.99      912.50     15.03 o 
   4   7   5        6.83        7.19      3.74 o 
   5   7   5       10.84        8.99      2.64 o 
   6   7   5        0.02       -2.61      2.64 o 
   7   7   5        0.63       -1.44      3.07 o 
   8   7   5        9.03        8.47      4.12 o 
  -9   8   5        9.87       29.55     10.62 o 
  -8   8   5       84.41       70.45      8.63 o 
  -7   8   5       66.94       62.23      4.36 o 
  -6   8   5        0.29        3.74      4.08 o 
  -5   8   5        0.44        3.23      1.51 o 
  -4   8   5       93.59       95.72      6.27 o 
  -3   8   5        0.35        0.70      1.50 o 
  -2   8   5        0.16        0.62      1.63 o 
  -1   8   5       23.70       25.39      3.07 o 
   0   8   5       38.86       46.47      2.54 o 
   1   8   5       16.90       14.68      1.70 o 
   2   8   5      274.37      285.56      8.61 o 
   3   8   5        4.67        4.95      1.26 o 
   4   8   5       84.22      103.59      7.15 o 
   5   8   5        0.89        8.74      2.21 o 
   6   8   5       10.81        4.23      2.25 o 
   7   8   5        7.22       -0.47      4.63 o 
  -8   9   5       18.94        9.55      8.16 o 
  -7   9   5        4.95        4.15      2.79 o 
  -6   9   5        3.55       10.91      3.55 o 
  -5   9   5        0.13        0.36      2.51 o 
  -4   9   5        5.96        5.54      1.93 o 
  -3   9   5        4.94        3.80      1.53 o 
  -2   9   5        6.50        4.19      2.09 o 
  -1   9   5       21.27       21.69      2.04 o 
   0   9   5        0.01        1.10      1.70 o 
   1   9   5        0.72        1.50      1.33 o 
   2   9   5       15.12       13.91      2.61 o 
   3   9   5        0.01        0.93      1.71 o 
   4   9   5        3.43        3.23      3.39 o 
   5   9   5       12.38       12.51      3.03 o 
  -8  10   5        1.86        3.07      4.65 o 
  -6  10   5        1.65        5.26      3.00 o 
  -5  10   5       11.12       15.25      2.82 o 
  -4  10   5       23.70       23.32      3.73 o 
  -3  10   5        5.42        3.05      1.97 o 
  -2  10   5        1.06        1.47      2.37 o 
  -1  10   5        0.00        1.50      3.45 o 
   0  10   5       16.10       18.92      3.83 o 
   1  10   5        0.07        0.28      2.25 o 
   2  10   5       18.09       17.53      3.58 o 
   3  10   5        1.61        7.96      2.71 o 
   4  10   5        5.24        6.36      2.93 o 
   5  10   5        0.22        2.18      3.36 o 
  -6  11   5        6.61        7.15      5.43 o 
  -5  11   5        0.62        7.98      3.72 o 
  -4  11   5       56.93       46.98      3.58 o 
  -3  11   5        6.49        3.09      2.32 o 
  -2  11   5        2.22        2.93      2.75 o 
  -1  11   5       29.16       36.18      3.52 o 
   0  11   5        2.73        6.17      2.40 o 
   1  11   5        7.57        6.08      2.14 o 
   2  11   5        9.48        8.69      3.61 o 
   4  11   5        7.11        1.02      3.83 o 
  -5  12   5        9.81       -3.53      6.47 o 
  -4  12   5        0.05        5.05      3.40 o 
  -3  12   5       19.42       18.34      5.55 o 
  -2  12   5        9.20        7.48      2.74 o 
  -1  12   5        0.40        2.47      6.00 o 
   0  12   5        1.42        6.14      4.06 o 
  -1  13   5        1.01        0.19      2.74 o 
 -12   0   6       17.80        8.86      5.89 o 
 -11   0   6        2.13        0.51      9.64 o 
 -10   0   6        9.30        7.02      3.40 o 
  -9   0   6        2.32       -0.15      4.19 o 
  -8   0   6       39.79       40.93      5.62 o 
  -7   0   6       64.14       49.68      4.57 o 
  -6   0   6        2.16        1.54      1.69 o 
  -5   0   6      794.23      831.18     11.66 o 
  -4   0   6      921.20     1180.04     19.60 o 
  -3   0   6     3403.66     3649.95     47.91 o 
  -2   0   6      331.34      318.38      8.08 o 
  -1   0   6       35.53       32.19      2.43 o 
   0   0   6     2974.25     3054.05     15.87 o 
   1   0   6     2161.83     2273.32     17.69 o 
   2   0   6       34.67       32.85      1.96 o 
   3   0   6        0.06        0.59      0.78 o 
   4   0   6      250.61      231.47      6.31 o 
   5   0   6        7.44        3.28      2.14 o 
   6   0   6      366.14      385.69     11.57 o 
   7   0   6       30.20       34.83      2.73 o 
   8   0   6        2.80        4.83      5.47 o 
   9   0   6       20.98       19.66      4.67 o 
  10   0   6        0.00       -2.77      7.01 o 
 -12   1   6        3.29        8.67      5.75 o 
 -11   1   6        0.98        4.64      2.57 o 
 -10   1   6        0.28        4.14      1.81 o 
  -9   1   6        8.55        7.66      2.03 o 
  -8   1   6        0.31        2.53      1.15 o 
  -7   1   6       47.19       41.68      2.53 o 
  -6   1   6       59.01       60.65      2.81 o 
  -5   1   6       14.59        7.39      1.37 o 
  -4   1   6       37.48       43.12      2.29 o 
  -3   1   6      710.97      770.95      7.23 o 
  -2   1   6       90.66      101.08      3.05 o 
  -1   1   6        7.10        8.61      0.96 o 
   0   1   6     1550.54     1559.94      9.46 o 
   1   1   6      343.48      369.92      4.01 o 
   2   1   6      159.84      158.14      2.62 o 
   3   1   6       21.02       16.51      0.73 o 
   4   1   6       27.08       28.23      1.43 o 
   5   1   6      247.47      266.35      3.39 o 
   6   1   6        7.01        6.67      1.06 o 
   7   1   6       10.25       11.20      1.16 o 
   8   1   6        2.77        4.13      2.35 o 
   9   1   6        7.96        8.88      4.58 o 
  10   1   6        0.12        6.53      3.99 o 
 -11   2   6        3.75        5.34      1.94 o 
 -10   2   6       41.14       49.43      3.67 o 
  -9   2   6        0.92        1.09      1.56 o 
  -8   2   6        0.17        1.60      1.52 o 
  -7   2   6       15.81       17.47      2.21 o 
  -6   2   6       75.40       74.76      4.33 o 
  -5   2   6       22.69       27.78      2.45 o 
  -4   2   6        2.00        2.53      1.28 o 
  -3   2   6      481.77      519.87      4.93 o 
  -2   2   6      647.10      676.99      6.49 o 
  -1   2   6       56.81       56.40      2.73 o 
   0   2   6       10.34       10.57      0.97 o 
   1   2   6        0.23        0.83      1.52 o 
   2   2   6        0.74        3.52      0.87 o 
   3   2   6        0.02       -0.47      1.02 o 
   4   2   6      207.70      204.84      3.09 o 
   5   2   6        0.03        1.57      0.85 o 
   6   2   6        0.41       -0.15      1.33 o 
   7   2   6      101.71       97.13      7.21 o 
   8   2   6        6.40        2.32      2.34 o 
   9   2   6        2.05        6.90      3.39 o 
  10   2   6       10.46        4.76      4.44 o 
 -11   3   6       10.77        3.04      4.45 o 
 -10   3   6        0.18        3.40      4.44 o 
  -9   3   6       35.56       39.48      5.37 o 
  -8   3   6        1.22       -2.80      2.80 o 
  -7   3   6      243.48      247.26     12.23 o 
  -6   3   6        0.22       -0.49      1.68 o 
  -5   3   6       13.78       10.66      1.42 o 
  -4   3   6       66.72       69.08      3.45 o 
  -3   3   6      352.18      367.92      8.01 o 
  -2   3   6        0.21       -0.49      1.64 o 
  -1   3   6      125.58      138.50      4.22 o 
   0   3   6     1302.50     1378.52      8.68 o 
   1   3   6       51.93       62.96      2.84 o 
   2   3   6      121.36      119.33      2.04 o 
   3   3   6      472.29      505.82      9.38 o 
   4   3   6        0.30        8.02      1.91 o 
   5   3   6        9.34       10.13      1.55 o 
   6   3   6       38.87       37.42      2.22 o 
   7   3   6        0.05       -2.51      2.51 o 
   8   3   6       29.19       27.31      3.88 o 
   9   3   6       40.09       35.24      5.70 o 
 -10   4   6       24.86       24.82      3.50 o 
  -9   4   6        4.21        5.25      3.62 o 
  -8   4   6       19.88       15.99      2.97 o 
  -7   4   6      734.77      825.32     18.60 o 
  -6   4   6      127.07      131.27      6.14 o 
  -5   4   6      157.31      164.55      7.58 o 
  -4   4   6       18.30       16.57      1.17 o 
  -3   4   6        4.55        0.77      1.63 o 
  -2   4   6      121.33      140.66      6.81 o 
  -1   4   6      216.20      237.98      5.14 o 
   0   4   6       12.38        7.82      0.73 o 
   1   4   6       38.46       49.13      2.32 o 
   2   4   6      593.54      620.43      6.15 o 
   3   4   6      326.46      321.21      9.79 o 
   4   4   6       26.78       27.60      2.13 o 
   5   4   6       80.52       86.70      4.19 o 
   6   4   6        0.15        3.35      1.69 o 
   7   4   6        7.59       10.72      2.42 o 
   8   4   6       23.12       19.45      3.91 o 
   9   4   6        0.46       -1.95      6.29 o 
 -10   5   6        2.44        3.05      3.23 o 
  -9   5   6        3.95       11.80      2.77 o 
  -8   5   6       60.85       49.72      5.69 o 
  -7   5   6      105.22      104.03      5.98 o 
  -6   5   6       34.50       26.10      2.81 o 
  -5   5   6       65.84       54.14      4.81 o 
  -4   5   6      103.82      111.78      5.64 o 
  -3   5   6        8.66        0.46      2.39 o 
  -2   5   6       19.01       19.54      1.40 o 
  -1   5   6       99.06      101.88      4.81 o 
   0   5   6      165.72      178.56      6.18 o 
   1   5   6       39.81       33.50      1.51 o 
   2   5   6       13.18       13.76      1.10 o 
   3   5   6       24.47       20.31      1.58 o 
   4   5   6      622.34      680.64     13.48 o 
   5   5   6       10.83       10.30      1.79 o 
   6   5   6        2.28        8.45      3.52 o 
   7   5   6        0.39        2.45      2.23 o 
   8   5   6        5.78        1.65      2.73 o 
   9   5   6        0.45        8.26      4.74 o 
  -9   6   6        0.89        1.51      2.35 o 
  -8   6   6        7.38        3.90      2.06 o 
  -7   6   6        0.37        2.98      3.14 o 
  -6   6   6      490.13      531.37     15.84 o 
  -5   6   6        2.23        5.06      1.98 o 
  -4   6   6       63.22       61.65      4.35 o 
  -3   6   6      387.14      388.00     14.41 o 
  -2   6   6       36.00       39.55      1.93 o 
  -1   6   6       29.29       30.04      1.62 o 
   0   6   6       36.29       46.90      2.36 o 
   1   6   6      138.82      143.67      6.08 o 
   2   6   6       91.26       81.97      4.22 o 
   3   6   6      505.71      526.90      9.42 o 
   4   6   6       24.92       28.47      2.01 o 
   5   6   6       26.31       15.97      3.46 o 
   6   6   6       15.40       18.35      3.00 o 
   7   6   6        0.87        0.71      2.00 o 
   8   6   6        1.35        2.47      4.76 o 
   9   6   6        5.75        0.32      3.91 o 
  -9   7   6        6.02        6.57      3.29 o 
  -8   7   6        2.50       -0.26      2.50 o 
  -7   7   6      312.41      320.16     24.03 o 
  -6   7   6        1.63       -2.86      2.95 o 
  -5   7   6       51.88       47.42      3.58 o 
  -4   7   6       42.26       37.43      2.67 o 
  -3   7   6       26.72       21.41      2.17 o 
  -2   7   6       27.66       25.06      1.81 o 
  -1   7   6       29.76       28.43      2.38 o 
   0   7   6      316.78      346.88     12.45 o 
   1   7   6      173.40      180.73      7.83 o 
   2   7   6      212.31      213.96      3.98 o 
   3   7   6       93.69       98.79      4.16 o 
   4   7   6      169.04      181.43     11.79 o 
   5   7   6       20.33       16.91      3.02 o 
   6   7   6        0.36        4.50      2.55 o 
   7   7   6        1.19       -1.50      4.28 o 
   8   7   6        0.43       -4.18      4.18 o 
  -8   8   6        4.59        4.20      3.04 o 
  -7   8   6        1.80        2.81      4.14 o 
  -6   8   6       23.02       27.70      4.79 o 
  -5   8   6        0.89        2.80      1.92 o 
  -4   8   6       30.37       27.69      2.73 o 
  -3   8   6       72.69       66.63      4.54 o 
  -2   8   6        1.34       -0.36      1.65 o 
  -1   8   6        1.22        2.49      1.25 o 
   0   8   6       84.78       82.06      4.85 o 
   1   8   6       58.71       56.24      2.83 o 
   2   8   6       23.89       25.46      1.91 o 
   3   8   6       11.89       12.27      2.34 o 
   4   8   6       82.95       97.51      5.67 o 
   5   8   6        7.60        8.48      2.57 o 
   6   8   6        7.11        8.44      2.29 o 
  -8   9   6       76.60       51.14     15.09 o 
  -7   9   6       11.88       13.66      4.69 o 
  -6   9   6        4.83        5.55      2.31 o 
  -5   9   6        9.03        6.24      4.72 o 
  -4   9   6       12.01       15.98      2.71 o 
  -3   9   6       14.57       16.57      2.13 o 
  -2   9   6        0.08        1.20      1.20 o 
  -1   9   6        3.35        6.73      2.67 o 
   0   9   6        0.00        1.33      1.26 o 
   1   9   6       95.45       85.30      7.16 o 
   2   9   6       29.41       28.48      2.95 o 
   3   9   6       16.65       20.72      3.87 o 
   4   9   6       88.38       83.98      6.64 o 
   5   9   6       15.89       20.00      3.00 o 
  -7  10   6       43.98       33.18     17.20 o 
  -6  10   6        0.19       -1.76      6.15 o 
  -5  10   6        3.14        3.37      2.34 o 
  -4  10   6       66.54       66.91      4.71 o 
  -3  10   6       14.02       11.00      2.93 o 
  -2  10   6       14.81       13.10      2.98 o 
  -1  10   6        3.95        3.35      1.88 o 
   0  10   6        4.59        1.81      2.44 o 
   1  10   6       28.44       28.51      3.60 o 
   2  10   6        5.45        2.31      3.21 o 
   3  10   6       12.95       11.60      6.56 o 
   4  10   6        3.92        2.72      7.38 o 
  -6  11   6        4.47        4.46      3.57 o 
  -5  11   6        2.38        1.04      3.62 o 
  -4  11   6       15.64        8.79      2.66 o 
  -3  11   6        0.02        3.26      2.20 o 
  -2  11   6        0.98       -1.98      2.27 o 
  -1  11   6        0.32        1.02      2.25 o 
   0  11   6        9.21        5.95      2.28 o 
   1  11   6        1.86        1.43      2.64 o 
   2  11   6        2.39        5.04      4.57 o 
   3  11   6        1.32        4.74      5.36 o 
  -2  12   6        9.79       13.75      4.63 o 
  -1  12   6        0.70        5.90      4.23 o 
   0  12   6        0.01       -3.83      5.53 o 
   2  12   6        3.77       -3.94      7.04 o 
 -12   1   7        8.85       17.42      5.31 o 
 -11   1   7        0.13        6.92      3.69 o 
 -10   1   7        1.44        3.73      2.10 o 
  -9   1   7       58.52       45.12      5.53 o 
  -8   1   7       19.37       16.97      1.89 o 
  -7   1   7        9.18        7.44      1.93 o 
  -6   1   7        5.61       -1.27      1.67 o 
  -5   1   7       32.19       32.44      1.66 o 
  -4   1   7       16.33       15.36      1.24 o 
  -3   1   7      542.75      606.89      7.26 o 
  -2   1   7      134.60      126.83      2.33 o 
  -1   1   7        1.52        1.19      0.95 o 
   0   1   7      289.54      264.39      4.23 o 
   1   1   7       65.86       60.64      2.94 o 
   2   1   7       56.79       64.52      2.69 o 
   3   1   7        0.81        4.76      0.74 o 
   4   1   7       78.40       88.34      4.17 o 
   5   1   7       78.04       89.73      3.15 o 
   6   1   7       63.27       60.06      2.49 o 
   7   1   7        0.10        1.44      1.28 o 
   8   1   7        4.45        6.97      2.71 o 
   9   1   7        1.60       -3.42      4.79 o 
  10   1   7        7.68        4.60      6.11 o 
 -12   2   7        8.01        1.21      3.24 o 
 -11   2   7       15.39       17.19      3.00 o 
 -10   2   7       12.89       17.08      2.99 o 
  -9   2   7      112.65      108.40      7.20 o 
  -8   2   7        3.52        5.10      1.56 o 
  -7   2   7        0.48        5.46      3.06 o 
  -6   2   7      126.31      125.43      7.39 o 
  -5   2   7       16.22       12.89      1.58 o 
  -4   2   7     1009.01     1101.01     11.95 o 
  -3   2   7      241.64      249.35      7.60 o 
  -2   2   7      236.73      252.47      3.91 o 
  -1   2   7       34.67       28.75      1.49 o 
   0   2   7     1228.17     1399.77     10.16 o 
   1   2   7     1045.39     1098.00      9.58 o 
   2   2   7      172.44      191.63      3.80 o 
   3   2   7      325.06      333.48      6.07 o 
   4   2   7      227.22      228.83      3.79 o 
   5   2   7      111.44      108.45      5.46 o 
   6   2   7        4.51        5.77      1.45 o 
   7   2   7       80.74       78.09      4.60 o 
   8   2   7        1.32       -0.46      3.35 o 
 -11   3   7       22.28       31.02      4.73 o 
 -10   3   7       24.14       22.38      2.60 o 
  -9   3   7       11.44        9.60      2.54 o 
  -8   3   7       19.22       15.32      3.32 o 
  -7   3   7        4.01        0.92      1.51 o 
  -6   3   7        1.33       -0.73      2.06 o 
  -5   3   7       31.26       38.80      2.53 o 
  -4   3   7       22.88       21.55      1.92 o 
  -3   3   7      160.39      152.85      8.04 o 
  -2   3   7      609.22      595.98      7.46 o 
  -1   3   7      381.03      375.21      5.20 o 
   0   3   7      164.32      163.11      5.02 o 
   1   3   7      353.01      360.64      4.98 o 
   2   3   7       12.19       14.14      0.90 o 
   3   3   7       48.31       51.44      2.03 o 
   4   3   7      229.63      222.96      8.84 o 
   5   3   7       13.80        9.93      1.37 o 
   6   3   7       24.59       24.21      2.01 o 
   7   3   7       18.31       13.43      2.26 o 
   8   3   7        0.30       -0.36      2.91 o 
 -11   4   7        9.10        8.50      4.34 o 
 -10   4   7        0.04        4.41      2.45 o 
  -9   4   7        6.43        8.38      2.61 o 
  -8   4   7        9.14        8.73      2.53 o 
  -7   4   7       35.50       28.67      3.20 o 
  -6   4   7      422.83      427.05     15.31 o 
  -5   4   7      206.23      208.58      7.56 o 
  -4   4   7      199.74      200.64      5.74 o 
  -3   4   7       26.53       30.06      1.73 o 
  -2   4   7        5.94        8.38      0.96 o 
  -1   4   7       44.37       38.89      1.89 o 
   0   4   7      407.91      445.86      7.32 o 
   1   4   7        0.20        2.41      1.45 o 
   2   4   7       71.13       77.02      2.71 o 
   3   4   7       35.60       31.99      1.82 o 
   4   4   7        0.42       -0.18      1.50 o 
   5   4   7        0.35       -2.26      2.26 o 
   6   4   7        0.07       -2.09      2.09 o 
   7   4   7        0.27        2.62      3.18 o 
   8   4   7        6.78        2.67      5.25 o 
 -10   5   7        1.48        0.53      3.26 o 
  -9   5   7       11.02       18.14      3.75 o 
  -8   5   7        0.69        0.41      3.05 o 
  -7   5   7       41.52       39.25      4.32 o 
  -6   5   7      440.41      473.63     25.19 o 
  -5   5   7      981.65     1038.29     19.18 o 
  -4   5   7       17.28       15.13      1.73 o 
  -3   5   7       14.69       29.76      3.20 o 
  -2   5   7       67.69       68.52      2.92 o 
  -1   5   7        3.69        1.13      1.13 o 
   0   5   7        2.39        1.08      1.36 o 
   1   5   7       97.00      117.35      5.71 o 
   2   5   7        0.04       -0.55      0.55 o 
   3   5   7      265.83      270.28     11.31 o 
   4   5   7     2511.29     2987.45     65.55 o 
   5   5   7        8.00       10.63      1.89 o 
   6   5   7       15.67       10.82      2.44 o 
   7   5   7        0.04       -0.85      2.11 o 
   8   5   7        6.81       11.28      6.98 o 
   9   5   7        5.42        7.54      5.24 o 
 -10   6   7        0.05        0.38      4.13 o 
  -9   6   7        0.35        1.61      6.65 o 
  -8   6   7        0.01        0.52      1.71 o 
  -7   6   7      156.83      163.51     10.42 o 
  -6   6   7      403.90      426.16     15.11 o 
  -5   6   7       30.47       29.59      2.38 o 
  -4   6   7        1.93        5.16      1.99 o 
  -3   6   7        2.64        1.55      1.59 o 
  -2   6   7       27.93       26.69      1.56 o 
  -1   6   7        6.64        3.65      1.59 o 
   0   6   7       31.75       29.76      2.09 o 
   1   6   7       80.58       84.18      4.75 o 
   2   6   7      154.05      164.50      6.45 o 
   3   6   7       71.14       64.84      2.65 o 
   4   6   7       88.91       92.64      5.10 o 
   5   6   7       21.48       14.09      3.53 o 
   6   6   7       11.26        5.90      2.15 o 
   7   6   7        0.00        6.82      3.48 o 
   8   6   7        5.48       15.10      6.51 o 
  -9   7   7       15.09       14.20      4.34 o 
  -8   7   7        8.53        6.20      2.37 o 
  -7   7   7      220.55      211.12     13.73 o 
  -6   7   7       10.27        9.38      3.51 o 
  -5   7   7       94.23       89.92      6.05 o 
  -4   7   7      293.74      305.00     19.21 o 
  -3   7   7       35.69       32.88      2.18 o 
  -2   7   7       12.51       11.27      2.21 o 
  -1   7   7       14.41       17.22      2.58 o 
   0   7   7        1.50        4.25      1.89 o 
   1   7   7        6.70        4.95      1.17 o 
   2   7   7       15.02       10.94      1.02 o 
   3   7   7       83.69       80.02      4.06 o 
   4   7   7       20.42       18.97      3.18 o 
   5   7   7      292.65      289.01     19.34 o 
   6   7   7        0.13        1.91      2.09 o 
   7   7   7        2.06        3.85      6.87 o 
  -8   8   7       19.88       18.22      3.63 o 
  -7   8   7       19.41       20.05      3.16 o 
  -6   8   7        0.07        1.08      2.37 o 
  -5   8   7        9.91        7.63      2.38 o 
  -4   8   7       23.15       25.39      3.67 o 
  -3   8   7        6.48        4.39      1.52 o 
  -2   8   7       22.90       14.41      2.00 o 
  -1   8   7        0.34        0.89      1.26 o 
   0   8   7        0.03        1.13      1.74 o 
   1   8   7        0.05        2.06      1.07 o 
   2   8   7       29.27       33.56      3.45 o 
   3   8   7        2.51        7.71      2.67 o 
   4   8   7        6.44        5.40      2.05 o 
   5   8   7        0.10        2.45      2.19 o 
   6   8   7        3.72        8.30      3.19 o 
  -8   9   7        4.08       -0.11      3.89 o 
  -7   9   7        3.33        7.57      3.35 o 
  -6   9   7        0.23       -0.21      2.96 o 
  -5   9   7        4.75        4.07      3.96 o 
  -4   9   7        3.36        3.29      2.42 o 
  -3   9   7      117.85      118.04      7.19 o 
  -2   9   7       31.13       29.42      3.55 o 
  -1   9   7        3.11       -0.46      2.03 o 
   0   9   7       61.44       66.76      4.92 o 
   1   9   7       57.48       74.21      6.04 o 
   2   9   7       60.57       65.16      4.63 o 
   3   9   7       13.78        2.14      3.13 o 
   4   9   7        2.79        6.64      3.30 o 
   5   9   7        6.53        1.65      2.74 o 
  -7  10   7        0.10       -2.36      4.11 o 
  -6  10   7        0.17        5.07      6.23 o 
  -5  10   7        8.99        5.87      2.51 o 
  -4  10   7        0.24        4.76      3.80 o 
  -3  10   7       11.85       11.73      2.91 o 
  -2  10   7        1.42        2.70      1.80 o 
  -1  10   7        1.06        7.74      2.41 o 
   0  10   7        1.22        2.66      1.74 o 
   1  10   7        9.37        7.33      2.61 o 
   2  10   7        1.80        5.84      2.97 o 
   3  10   7        8.86       14.78      6.86 o 
   4  10   7        5.71        2.42      5.68 o 
  -6  11   7        3.67       -0.71      3.73 o 
  -5  11   7       17.06        8.82      4.26 o 
  -4  11   7        0.96        2.66      3.17 o 
  -3  11   7        5.72        6.57      2.23 o 
  -2  11   7        0.29        1.88      2.56 o 
  -1  11   7        3.14        0.54      2.33 o 
   0  11   7        1.19       -2.99      2.99 o 
   1  11   7        0.95        8.17      3.94 o 
   2  11   7        0.32       -7.78      7.78 o 
   3  11   7        6.14        7.33      5.87 o 
  -2  12   7        0.64        6.03      2.98 o 
  -1  12   7        0.23        7.40      6.73 o 
   2  12   7        6.13       10.67     10.26 o 
 -11   0   8       59.40       77.09     13.54 o 
 -10   0   8        1.43        1.55      4.92 o 
  -9   0   8       79.38       79.64      8.29 o 
  -8   0   8      548.59      502.78     15.94 o 
  -7   0   8       10.97        5.90      3.00 o 
  -6   0   8       23.52       21.52      3.40 o 
  -5   0   8       19.77       20.68      2.20 o 
  -4   0   8       92.04      124.21      8.18 o 
  -3   0   8      454.55      483.27      9.15 o 
  -2   0   8      525.45      516.83     10.08 o 
  -1   0   8      116.95      132.76      9.98 o 
   0   0   8        3.26        2.91      1.22 o 
   1   0   8      778.99      874.22     11.40 o 
   2   0   8     1319.41     1504.03     14.92 o 
   3   0   8       28.83       26.32      1.69 o 
   4   0   8      419.08      452.45     14.70 o 
   5   0   8      108.73      105.64      6.46 o 
   6   0   8       68.10       70.02      5.21 o 
   7   0   8        5.11       -0.91      3.73 o 
   8   0   8       60.68       58.61      7.56 o 
   9   0   8        3.73       -2.93      8.08 o 
 -11   1   8        0.94       -3.50      3.50 o 
 -10   1   8        3.82        4.64      3.05 o 
  -9   1   8        0.04        3.95      2.10 o 
  -8   1   8      117.77      110.54      7.40 o 
  -7   1   8        0.04        1.69      0.95 o 
  -6   1   8        3.33        4.29      1.68 o 
  -5   1   8        2.89        6.76      1.42 o 
  -4   1   8       71.63       82.57      4.00 o 
  -3   1   8       44.84       60.55      1.92 o 
  -2   1   8       85.80       76.10      2.85 o 
  -1   1   8       58.95       57.45      2.64 o 
   0   1   8        1.64        1.11      0.89 o 
   1   1   8       26.08       24.13      1.23 o 
   2   1   8       30.13       25.40      1.24 o 
   3   1   8      282.44      311.75      6.40 o 
   4   1   8      167.03      167.82      5.77 o 
   5   1   8      117.09      113.09      3.89 o 
   6   1   8        1.14        2.09      1.05 o 
   7   1   8        7.45        7.80      2.26 o 
   8   1   8        2.82        4.81      4.42 o 
 -11   2   8        9.57        9.83      3.98 o 
 -10   2   8        7.09        8.17      2.40 o 
  -9   2   8       22.79       22.44      3.26 o 
  -8   2   8       86.33       66.55      8.55 o 
  -7   2   8        0.00       -1.09      2.59 o 
  -6   2   8       38.23       38.27      3.46 o 
  -5   2   8       28.31       34.91      2.97 o 
  -4   2   8       56.91       53.25      2.58 o 
  -3   2   8       45.77       51.04      2.10 o 
  -2   2   8      139.57      136.75      7.19 o 
  -1   2   8       38.66       33.88      1.86 o 
   0   2   8       84.09       97.42      4.72 o 
   1   2   8      648.65      716.48      7.03 o 
   2   2   8        5.80        3.94      0.78 o 
   3   2   8        2.88        8.73      1.11 o 
   4   2   8      346.91      357.05      5.88 o 
   5   2   8      125.64      137.08      2.80 o 
   6   2   8        2.54        2.03      1.54 o 
   7   2   8        0.73        4.31      2.30 o 
   8   2   8        7.43        4.70      2.70 o 
 -11   3   8       22.99       21.04      8.08 o 
 -10   3   8       14.70        7.91      4.02 o 
  -9   3   8       20.46       15.24      4.82 o 
  -8   3   8       56.99       49.49      6.00 o 
  -7   3   8       35.42       29.48      4.03 o 
  -6   3   8       20.09       32.68      5.22 o 
  -5   3   8       19.22       15.76      2.97 o 
  -4   3   8      856.67      909.19     10.28 o 
  -3   3   8        5.89        3.04      0.90 o 
  -2   3   8      345.24      375.34      6.41 o 
  -1   3   8      169.61      180.84      5.65 o 
   0   3   8       26.07       26.93      1.51 o 
   1   3   8        7.09        9.64      1.38 o 
   2   3   8        6.68        8.35      1.44 o 
   3   3   8        0.33        0.75      1.00 o 
   4   3   8        2.51        3.69      1.47 o 
   5   3   8      358.44      373.33     14.96 o 
   6   3   8        3.71        2.73      2.27 o 
   7   3   8       14.14       16.27      2.46 o 
   8   3   8       24.12       30.21      5.44 o 
 -11   4   8        3.40        0.42      3.61 o 
 -10   4   8        0.28       -4.10      4.10 o 
  -9   4   8        3.30        6.53      2.53 o 
  -8   4   8        0.30        6.15      2.05 o 
  -7   4   8        3.94        3.53      2.21 o 
  -6   4   8        9.20        8.18      1.48 o 
  -5   4   8      490.47      496.91      9.07 o 
  -4   4   8      322.02      312.53      8.29 o 
  -3   4   8       42.83       47.27      2.69 o 
  -2   4   8        6.65        2.45      1.42 o 
  -1   4   8        0.41       -0.08      1.40 o 
   0   4   8      129.56      128.88      5.38 o 
   1   4   8        0.56        7.09      0.96 o 
   2   4   8       87.56       83.52      3.94 o 
   3   4   8        0.20        0.65      0.98 o 
   4   4   8      357.10      414.79     17.26 o 
   5   4   8      119.93      121.74      6.61 o 
   6   4   8       50.93       57.44      4.24 o 
   7   4   8        2.28        3.40      2.56 o 
   8   4   8        3.01       11.13      4.03 o 
 -10   5   8        1.79        1.56      3.16 o 
  -9   5   8        5.41        6.23      3.01 o 
  -8   5   8       36.10       35.94      4.06 o 
  -7   5   8       41.55       42.91      4.52 o 
  -6   5   8       65.34       69.09      4.01 o 
  -5   5   8       46.43       52.49      3.16 o 
  -4   5   8      260.04      262.88     16.97 o 
  -3   5   8       23.51       25.50      1.71 o 
  -2   5   8        9.92       12.40      1.91 o 
  -1   5   8        9.88       10.30      1.38 o 
   0   5   8       73.92       72.54      3.64 o 
   1   5   8       13.68       14.17      1.56 o 
   2   5   8       10.30        8.82      1.36 o 
   3   5   8       48.70       52.59      2.18 o 
   4   5   8       11.18       10.29      2.07 o 
   5   5   8       15.32       11.98      2.10 o 
   6   5   8        1.22        4.54      2.10 o 
   7   5   8        1.81        6.83      2.68 o 
   8   5   8        0.84        4.34      3.78 o 
 -10   6   8        2.87        1.76      6.40 o 
  -9   6   8        2.55        4.50      3.26 o 
  -8   6   8       25.30       23.60      5.08 o 
  -7   6   8        3.20        2.99      2.09 o 
  -6   6   8      115.49      111.50     13.33 o 
  -5   6   8      415.75      420.08     19.46 o 
  -4   6   8       51.88       55.35      4.11 o 
  -3   6   8       46.19       48.57      4.05 o 
  -2   6   8       19.37       20.92      2.20 o 
  -1   6   8       41.42       39.53      2.51 o 
   0   6   8       15.17       21.58      1.69 o 
   1   6   8       74.31       84.13      5.22 o 
   2   6   8       78.60       77.86      3.59 o 
   3   6   8      199.16      212.11      3.59 o 
   4   6   8       10.43        6.25      1.89 o 
   5   6   8       96.17       97.26      5.47 o 
   6   6   8        3.82        5.49      2.68 o 
   7   6   8        0.22        0.79      2.49 o 
   8   6   8        0.89        4.12      3.83 o 
  -9   7   8        0.00        0.14      4.70 o 
  -8   7   8        7.51        5.25      3.92 o 
  -7   7   8       22.67       19.61      3.95 o 
  -6   7   8       24.51       21.81      5.50 o 
  -5   7   8       12.62       10.03      2.27 o 
  -4   7   8      152.59      163.34      9.22 o 
  -3   7   8       28.59       28.70      3.33 o 
  -2   7   8      114.52       97.86      8.14 o 
  -1   7   8        2.51        2.32      2.24 o 
   0   7   8       24.72       20.55      2.05 o 
   1   7   8        1.57        1.85      1.83 o 
   2   7   8        9.70        6.60      1.18 o 
   3   7   8       36.94       28.81      3.98 o 
   4   7   8        4.00        6.10      4.23 o 
   5   7   8      255.51      251.26     15.99 o 
   6   7   8       27.72       17.51      3.88 o 
   7   7   8       23.15       26.60      4.49 o 
  -9   8   8        1.17        3.01      4.00 o 
  -8   8   8        6.48        6.61      3.43 o 
  -7   8   8        0.07        1.68      2.68 o 
  -6   8   8       10.29       11.42      4.48 o 
  -5   8   8       13.41       16.17      2.69 o 
  -4   8   8      129.03      136.46      7.19 o 
  -3   8   8       37.03       31.01      3.45 o 
  -2   8   8       10.66        6.69      2.90 o 
  -1   8   8       15.06       15.49      2.72 o 
   0   8   8        0.84        1.75      1.53 o 
   1   8   8       24.29       22.64      2.97 o 
   2   8   8        1.48        0.31      1.52 o 
   3   8   8        0.75        1.88      2.18 o 
   4   8   8       93.32      105.04      7.47 o 
   5   8   8       31.72       32.20      4.20 o 
  -8   9   8        0.12       -0.21      3.10 o 
  -7   9   8        0.23       -3.21      3.97 o 
  -6   9   8       21.19       12.31      3.56 o 
  -5   9   8        0.00       -2.37      2.65 o 
  -4   9   8       81.86       86.33      5.68 o 
  -3   9   8      151.18      148.29      9.23 o 
  -2   9   8        3.51        2.12      4.18 o 
  -1   9   8        3.47        3.20      2.30 o 
   0   9   8       17.92       18.74      2.22 o 
   1   9   8       37.19       34.38      3.83 o 
   2   9   8        2.71        3.14      5.90 o 
   3   9   8        0.19        1.86      2.93 o 
   4   9   8        3.82        8.58      6.78 o 
  -7  10   8       35.41       26.28      4.51 o 
  -6  10   8        0.57        6.18      3.62 o 
  -5  10   8        0.05       -0.46      3.11 o 
  -4  10   8        3.88        6.23      2.63 o 
  -3  10   8       16.90       25.50      3.75 o 
  -2  10   8        0.67        0.95      1.86 o 
  -1  10   8        2.05        5.26      2.17 o 
   0  10   8        0.40        1.76      2.23 o 
   1  10   8        0.10        2.05      3.34 o 
   2  10   8        7.96        2.80      4.55 o 
   3  10   8        0.55        7.84      5.68 o 
  -3  11   8       22.01       19.64      5.91 o 
  -2  11   8        0.49        1.23      3.80 o 
  -1  11   8        0.06       -0.44      3.01 o 
   0  11   8        1.11       -6.58      6.58 o 
   1  11   8        4.14        4.45      4.85 o 
   2  11   8        0.48       -1.08      7.86 o 
  -2  12   8        2.05        0.53      4.01 o 
 -11   1   9       13.19       12.18      5.42 o 
 -10   1   9        7.78       14.48      5.77 o 
  -9   1   9        1.27       -2.41      2.45 o 
  -8   1   9      169.84      136.84     17.82 o 
  -7   1   9      131.11      111.38      8.19 o 
  -6   1   9        0.28        4.56      1.93 o 
  -5   1   9       95.21      101.50      7.54 o 
  -4   1   9      199.00      203.44      6.68 o 
  -3   1   9      311.40      318.29     14.55 o 
  -2   1   9      121.30      129.67      5.62 o 
  -1   1   9      311.76      300.79      4.81 o 
   0   1   9       15.69       15.58      0.97 o 
   1   1   9      368.79      407.02      4.27 o 
   2   1   9       38.90       47.48      2.33 o 
   3   1   9        3.76        4.12      0.83 o 
   4   1   9      228.44      239.03      6.55 o 
   5   1   9       45.87       39.75      2.52 o 
   6   1   9        1.75        1.42      1.66 o 
   7   1   9        0.40        4.75      3.19 o 
   8   1   9        0.41       -0.92      2.57 o 
 -11   2   9        1.07        5.12      4.56 o 
 -10   2   9        0.06        4.76      2.38 o 
  -9   2   9        4.50       -0.39      3.21 o 
  -8   2   9        5.68        6.46      2.31 o 
  -7   2   9       56.53       41.34      3.34 o 
  -6   2   9       36.93       40.72      3.17 o 
  -5   2   9        2.06       -0.35      2.12 o 
  -4   2   9      321.51      306.86     12.02 o 
  -3   2   9      228.58      243.92      4.36 o 
  -2   2   9       55.76       52.79      2.35 o 
  -1   2   9        0.00        2.28      1.38 o 
   0   2   9        4.79        3.74      1.30 o 
   1   2   9        0.14       -0.43      0.98 o 
   2   2   9       40.82       38.62      1.88 o 
   3   2   9       42.84       40.83      1.94 o 
   4   2   9      109.54      104.28      4.04 o 
   5   2   9      303.07      321.57      7.53 o 
   6   2   9        1.07        1.49      1.71 o 
   7   2   9       17.55       15.14      3.31 o 
   8   2   9        0.37        5.15      4.00 o 
 -11   3   9       15.66       16.53      8.98 o 
 -10   3   9        1.02        2.70      4.82 o 
  -9   3   9        6.55       13.04      3.04 o 
  -8   3   9      100.41      100.18      6.51 o 
  -7   3   9       61.00       60.83      4.08 o 
  -6   3   9       40.23       39.03      2.83 o 
  -5   3   9       88.03       86.51      6.07 o 
  -4   3   9       53.27       48.02      3.22 o 
  -3   3   9      636.63      647.77     20.85 o 
  -2   3   9        1.72        1.20      1.74 o 
  -1   3   9      100.86      113.32      5.03 o 
   0   3   9        0.09       -0.30      1.17 o 
   1   3   9       13.83       22.33      1.76 o 
   2   3   9       87.91       88.38      3.37 o 
   3   3   9       19.07       19.01      1.36 o 
   4   3   9      103.62      110.40      4.91 o 
   5   3   9       50.19       56.77      5.93 o 
   6   3   9       66.18       76.96      4.55 o 
   7   3   9        0.30        2.51      1.80 o 
 -10   4   9       18.99       22.57      4.68 o 
  -9   4   9        5.76        5.05      3.00 o 
  -8   4   9       25.81       23.52      3.30 o 
  -7   4   9       36.97       32.87      4.08 o 
  -6   4   9        0.43       -0.11      1.15 o 
  -5   4   9      530.68      571.81     11.76 o 
  -4   4   9      178.76      162.00      7.43 o 
  -3   4   9       96.12       97.43      4.88 o 
  -2   4   9      143.03      159.51      7.92 o 
  -1   4   9      248.84      261.30     10.31 o 
   0   4   9        2.35       -0.02      1.03 o 
   1   4   9       54.45       50.57      2.77 o 
   2   4   9        5.81        5.73      1.21 o 
   3   4   9        0.41        0.93      0.70 o 
   4   4   9      590.73      716.96     28.84 o 
   5   4   9      320.46      319.40     24.28 o 
   6   4   9       28.26       25.89      3.67 o 
   7   4   9        0.00        4.19      4.09 o 
 -10   5   9        3.64        5.41      2.75 o 
  -9   5   9       20.14       20.11      3.70 o 
  -8   5   9        2.82        1.66      2.42 o 
  -7   5   9       42.01       36.39      3.45 o 
  -6   5   9      503.08      560.50     15.35 o 
  -5   5   9       41.02       49.36      3.38 o 
  -4   5   9        0.67       -0.43      2.49 o 
  -3   5   9      120.93      118.22      7.47 o 
  -2   5   9        0.45        3.07      1.31 o 
  -1   5   9       66.58       66.15      3.64 o 
   0   5   9      110.36      113.62      7.22 o 
   1   5   9        4.45        4.79      1.20 o 
   2   5   9       65.10       60.16      2.89 o 
   3   5   9       33.41       25.68      2.95 o 
   4   5   9       21.57       16.37      4.54 o 
   5   5   9       17.80        9.99      2.83 o 
   6   5   9       10.67       12.49      3.33 o 
   7   5   9        0.00        1.04      2.17 o 
   8   5   9       10.97        1.58      4.69 o 
 -10   6   9        7.36        5.11      3.27 o 
  -9   6   9        0.61        1.04      2.46 o 
  -8   6   9        0.84        4.66      2.76 o 
  -7   6   9        0.09        1.64      2.44 o 
  -6   6   9        0.10        3.89      1.68 o 
  -5   6   9       53.74       47.66      4.77 o 
  -4   6   9      282.21      310.39     19.22 o 
  -3   6   9        0.87       -1.42      3.71 o 
  -2   6   9       70.59       70.13      4.02 o 
  -1   6   9        7.68        7.27      1.95 o 
   0   6   9        0.11       -1.77      1.77 o 
   1   6   9       44.96       44.46      2.26 o 
   2   6   9        1.30        0.55      1.03 o 
   3   6   9        0.89        0.19      1.59 o 
   4   6   9      149.86      172.10      9.87 o 
   5   6   9       67.79       56.73      4.40 o 
   6   6   9        0.47        0.76      6.47 o 
   7   6   9        0.00        4.21      2.87 o 
  -9   7   9        0.25        5.10      4.14 o 
  -8   7   9        0.13        5.20      3.52 o 
  -7   7   9        1.72        3.38      2.68 o 
  -6   7   9        1.10       -0.15      2.41 o 
  -5   7   9      114.89      124.53      7.46 o 
  -4   7   9        0.07        0.22      2.54 o 
  -3   7   9       15.98       15.53      2.66 o 
  -2   7   9       10.88       12.76      2.75 o 
  -1   7   9       79.20       69.97      3.55 o 
   0   7   9        5.44        5.36      1.46 o 
   1   7   9        0.50        4.40      1.88 o 
   2   7   9        5.17        0.28      2.17 o 
   3   7   9        7.97        2.24      3.87 o 
   4   7   9       99.90       94.19      6.61 o 
   5   7   9       25.06       30.79      4.60 o 
   6   7   9       39.06       36.74      4.12 o 
  -9   8   9       14.81        7.87      5.63 o 
  -8   8   9        4.82       13.71      4.43 o 
  -7   8   9        5.55       12.99      4.92 o 
  -6   8   9        0.62       -0.22      3.83 o 
  -5   8   9       48.49       47.72      4.24 o 
  -4   8   9      230.06      246.16     14.58 o 
  -3   8   9       60.78       79.69      5.44 o 
  -2   8   9       16.28       18.48      3.27 o 
  -1   8   9       15.38       12.20      3.05 o 
   0   8   9       22.51       28.69      3.80 o 
   1   8   9        6.76        7.35      2.64 o 
   2   8   9       22.00       22.93      4.22 o 
   3   8   9        1.43        9.38      3.80 o 
   4   8   9        7.18        2.45      2.93 o 
  -7   9   9        4.46        8.37      3.59 o 
  -6   9   9        0.00        3.76      5.75 o 
  -5   9   9        9.72        6.78      3.34 o 
  -4   9   9       15.00        4.81      2.87 o 
  -3   9   9       21.11       13.61      3.52 o 
  -2   9   9        0.99        0.91      2.63 o 
  -1   9   9       13.77       14.39      3.46 o 
   0   9   9        0.27        9.74      3.26 o 
   1   9   9        9.53        8.57      3.48 o 
   2   9   9        2.44       -2.72      4.56 o 
   3   9   9        0.94       -6.25      9.13 o 
  -4  10   9        7.16        6.23      3.25 o 
  -3  10   9       27.37       31.85      3.62 o 
  -2  10   9        0.68       -3.14      3.14 o 
  -1  10   9        0.01       -1.47      2.80 o 
   0  10   9       19.72        7.66      4.23 o 
   1  10   9        2.86        7.38      6.08 o 
   2  10   9        2.82       17.26      8.74 o 
  -3  11   9       12.44        9.75      4.24 o 
  -2  11   9       12.46       17.96      4.30 o 
  -1  11   9        1.95        1.94      3.04 o 
   0  11   9       10.15       32.34      7.73 o 
   1  11   9       27.66       27.26      5.24 o 
  -2  12   9        0.00       -2.24      7.02 o 
 -10   0  10        0.45       -1.29      4.49 o 
  -9   0  10        8.25        9.93      4.00 o 
  -8   0  10       40.18       22.02     10.48 o 
  -7   0  10      111.89      109.14      9.71 o 
  -6   0  10        0.23       -2.68      4.73 o 
  -5   0  10       31.44       35.00      3.97 o 
  -4   0  10      764.72      793.39     20.52 o 
  -3   0  10       24.53       34.94      2.93 o 
  -2   0  10        5.80        8.27      4.28 o 
  -1   0  10       15.92       13.37      1.38 o 
   0   0  10       48.91       56.18      3.77 o 
   1   0  10      247.30      275.27     12.42 o 
   2   0  10        2.70        3.59      1.22 o 
   3   0  10      328.93      321.44     15.36 o 
   4   0  10       53.93       52.27      3.48 o 
   5   0  10      184.19      191.45     21.70 o 
   6   0  10        0.02        2.68      4.43 o 
   7   0  10       36.71       37.23      8.72 o 
   8   0  10        7.48       11.97      5.74 o 
 -10   1  10       27.16       22.15      4.72 o 
  -9   1  10        7.56        7.84      3.57 o 
  -8   1  10        6.68        3.67      3.19 o 
  -7   1  10      396.20      360.99     17.70 o 
  -6   1  10        1.44        1.94      3.60 o 
  -5   1  10       30.37       31.09      3.76 o 
  -4   1  10       23.58       25.23      2.23 o 
  -3   1  10      584.77      612.06     13.32 o 
  -2   1  10      150.73      158.06      5.71 o 
  -1   1  10       85.60       84.97      3.35 o 
   0   1  10       33.25       39.07      1.91 o 
   1   1  10       32.30       30.76      1.61 o 
   2   1  10      105.37      108.68      4.35 o 
   3   1  10       96.26       96.54      4.18 o 
   4   1  10       72.31       71.74      3.33 o 
   5   1  10       63.69       61.45      6.04 o 
   6   1  10       24.88       22.06      4.31 o 
   7   1  10       41.55       45.10      7.43 o 
   8   1  10        3.61        9.34      4.43 o 
 -10   2  10       17.77       26.91     13.32 o 
  -9   2  10       22.47       20.00      3.79 o 
  -8   2  10       28.21       26.89      3.54 o 
  -7   2  10       99.31       95.77      9.42 o 
  -6   2  10        0.23       -0.32      2.02 o 
  -5   2  10      119.06      122.28     10.71 o 
  -4   2  10      487.68      525.78     13.51 o 
  -3   2  10      558.66      515.00     14.95 o 
  -2   2  10       18.42       25.74      2.00 o 
  -1   2  10       41.70       46.34      2.35 o 
   0   2  10        0.46        6.73      1.83 o 
   1   2  10        6.04        4.81      0.82 o 
   2   2  10       12.44       10.24      1.19 o 
   3   2  10       26.09       24.76      1.42 o 
   4   2  10       40.57       37.18      2.41 o 
   5   2  10       51.84       48.74      4.09 o 
   6   2  10      145.32      146.47     12.21 o 
   7   2  10        4.23        3.40      3.12 o 
   8   2  10        6.63       10.05      4.44 o 
 -10   3  10        0.00        5.30     11.33 o 
  -9   3  10        0.85        3.40      2.56 o 
  -8   3  10       19.50       13.65      2.94 o 
  -7   3  10        9.16       11.61      3.31 o 
  -6   3  10        4.09       -1.06      2.74 o 
  -5   3  10      361.87      383.49     14.90 o 
  -4   3  10       61.51       57.27      4.34 o 
  -3   3  10       10.56        9.58      1.37 o 
  -2   3  10       62.30       53.81      3.32 o 
  -1   3  10       39.30       36.87      2.01 o 
   0   3  10       28.75       21.64      1.15 o 
   1   3  10        5.74        6.79      1.12 o 
   2   3  10       10.41       13.97      1.19 o 
   3   3  10        0.71        0.44      1.00 o 
   4   3  10       10.81       13.57      2.50 o 
   5   3  10      112.45      120.06      7.07 o 
   6   3  10       14.54       14.51      2.89 o 
   7   3  10        6.14        3.25      2.68 o 
 -10   4  10        7.63        9.10      4.52 o 
  -9   4  10        5.79        5.07      4.31 o 
  -8   4  10       16.63       17.55      3.71 o 
  -7   4  10       90.50       85.16      5.73 o 
  -6   4  10       71.88       75.28      4.37 o 
  -5   4  10       25.56       15.90      2.16 o 
  -4   4  10      138.72      145.03      8.92 o 
  -3   4  10       51.66       51.71      3.07 o 
  -2   4  10        1.83        3.83      1.19 o 
  -1   4  10       77.81       77.31      4.06 o 
   0   4  10        0.19        1.75      1.96 o 
   1   4  10        9.54       11.56      1.15 o 
   2   4  10       22.99       25.37      1.46 o 
   3   4  10        6.38        5.93      1.29 o 
   4   4  10       17.64       18.72      2.86 o 
   5   4  10      138.54      156.48      9.12 o 
   6   4  10        0.27        0.22      1.86 o 
   7   4  10        0.37        3.57      3.40 o 
  -9   5  10        0.08        6.88      7.84 o 
  -8   5  10        0.01        0.30      2.98 o 
  -7   5  10        5.46        3.88      2.29 o 
  -6   5  10       27.17       26.84      3.59 o 
  -5   5  10       58.55       53.64      4.09 o 
  -4   5  10        0.19        0.28      2.45 o 
  -3   5  10      120.34      126.19      7.90 o 
  -2   5  10       13.53       16.37      2.35 o 
  -1   5  10        1.70        4.77      1.30 o 
   0   5  10        0.46       -0.46      1.45 o 
   1   5  10       17.17       20.23      1.97 o 
   2   5  10        6.56        7.71      1.39 o 
   3   5  10       16.64       26.76     30.59 o 
   4   5  10       67.50       59.55      4.09 o 
   5   5  10       51.64       56.33      4.00 o 
   6   5  10        0.50       -0.18      7.48 o 
   7   5  10        1.03       10.80      3.89 o 
  -9   6  10        3.27        3.03      3.18 o 
  -8   6  10       42.22       53.14      5.69 o 
  -7   6  10        8.57        8.66      3.00 o 
  -6   6  10       13.94       20.21      4.24 o 
  -5   6  10        9.89        7.47      2.99 o 
  -4   6  10      626.40      692.63     62.59 o 
  -3   6  10       48.32       53.74      3.98 o 
  -2   6  10        1.51       -1.59      2.16 o 
  -1   6  10       39.40       32.28      2.72 o 
   0   6  10       93.02       93.87      4.73 o 
   1   6  10       21.28       23.99      1.72 o 
   2   6  10        6.03        3.29      1.37 o 
   3   6  10        0.53        2.19      2.74 o 
   4   6  10       43.38       52.17      4.16 o 
   5   6  10      117.88      112.09      8.40 o 
   6   6  10        2.60        4.20      2.81 o 
   7   6  10        0.51       -0.07      2.46 o 
  -8   7  10        1.48       13.66      5.27 o 
  -7   7  10        0.13        1.50      3.14 o 
  -6   7  10        0.42        5.10      3.36 o 
  -5   7  10       15.58       20.84      3.09 o 
  -4   7  10       11.87       19.69      5.21 o 
  -3   7  10      140.06      168.41     10.74 o 
  -2   7  10       13.26        9.28      2.78 o 
  -1   7  10       12.00        8.34      1.95 o 
   0   7  10        2.17        0.21      1.31 o 
   1   7  10        1.09        1.23      3.08 o 
   2   7  10       42.09       56.42      6.12 o 
   3   7  10        2.07        3.21      4.00 o 
   4   7  10        1.76        5.43      2.47 o 
   5   7  10        0.10        6.19      3.81 o 
  -7   8  10        6.74        7.45      4.46 o 
  -6   8  10        0.00       -2.28      3.08 o 
  -5   8  10       32.82       40.87      3.89 o 
  -4   8  10        8.51        6.64      2.45 o 
  -3   8  10      249.13      261.61     18.08 o 
  -2   8  10       68.00       65.39      4.89 o 
  -1   8  10        0.13       -2.36      2.36 o 
   0   8  10        5.22        4.19      2.52 o 
   1   8  10       39.83       43.02      4.52 o 
   2   8  10        2.63        3.47      2.53 o 
   3   8  10        2.84        4.33      2.53 o 
  -5   9  10        0.05        7.68      2.42 o 
  -4   9  10        0.77        6.42      2.78 o 
  -3   9  10      124.35      134.84      9.15 o 
  -2   9  10        1.93        0.68      2.98 o 
  -1   9  10        0.05        1.34      2.36 o 
   0   9  10        4.95        5.56      3.08 o 
   1   9  10        8.07        0.13      3.12 o 
   2   9  10        5.06       19.49      4.56 o 
  -4  10  10        4.50        6.48      6.68 o 
  -3  10  10       35.04       29.34      8.81 o 
  -2  10  10       14.90       11.41      3.98 o 
  -1  10  10       17.57       22.26      2.99 o 
   0  10  10        8.64       10.92      7.32 o 
   1  10  10        2.48        6.45      5.69 o 
  -3  11  10        2.34        2.16      3.55 o 
  -2  11  10       10.96        8.33      4.77 o 
  -1  11  10        0.17        4.59      5.00 o 
   0  11  10        5.82       10.62      5.37 o 
  -9   1  11        0.02        2.70      3.29 o 
  -8   1  11       16.84       14.82      2.97 o 
  -7   1  11        1.03       -0.45      4.73 o 
  -6   1  11       90.25       77.40      5.88 o 
  -5   1  11        1.11        1.41      1.92 o 
  -4   1  11      175.91      186.83     12.48 o 
  -3   1  11      546.48      601.72     10.08 o 
  -2   1  11       40.29       38.23      1.97 o 
  -1   1  11       11.34        8.50      1.50 o 
   0   1  11       93.86       92.58      3.93 o 
   1   1  11        2.50        4.67      1.51 o 
   2   1  11       16.82       17.43      1.61 o 
   3   1  11       42.31       46.14      2.12 o 
   4   1  11        7.50        5.91      1.59 o 
   5   1  11        3.38        2.86      2.64 o 
   6   1  11       98.96      110.82     14.16 o 
   7   1  11        0.30       -0.84      2.94 o 
   8   1  11        0.02        0.58      4.31 o 
  -9   2  11        3.03        5.59      2.91 o 
  -8   2  11        1.27        3.22      3.59 o 
  -7   2  11        0.96       -3.60      3.60 o 
  -6   2  11      113.55      115.31      6.74 o 
  -5   2  11        1.08       -3.04      3.43 o 
  -4   2  11      141.52      135.97      7.28 o 
  -3   2  11      128.75      128.72      8.82 o 
  -2   2  11      131.87      133.48      6.42 o 
  -1   2  11        6.87        3.52      1.62 o 
   0   2  11        6.32        5.99      1.22 o 
   1   2  11        8.12       10.64      1.43 o 
   2   2  11       47.07       49.76      2.11 o 
   3   2  11       28.10       24.33      1.71 o 
   4   2  11        6.18        1.70      1.59 o 
   5   2  11        4.91        4.95      2.49 o 
   6   2  11       23.28       20.53      3.67 o 
   7   2  11       66.62       71.83     14.32 o 
  -9   3  11        0.01        4.15      7.11 o 
  -8   3  11       16.20       12.00      3.23 o 
  -7   3  11        8.90       11.48      2.99 o 
  -6   3  11        9.15       15.33      3.29 o 
  -5   3  11       23.25       17.02      2.56 o 
  -4   3  11     2013.73     2277.56     51.65 o 
  -3   3  11       13.78       11.62      1.61 o 
  -2   3  11      106.17      108.43      4.65 o 
  -1   3  11        7.84       11.43      1.19 o 
   0   3  11       10.71        9.87      1.47 o 
   1   3  11        3.23        2.20      1.12 o 
   2   3  11        1.70        3.48      1.07 o 
   3   3  11       16.87       18.77      2.71 o 
   4   3  11       30.92       29.05      4.00 o 
   5   3  11      276.93      249.55     17.23 o 
   6   3  11       14.82       13.85      2.64 o 
  -9   4  11        2.95        5.99      2.77 o 
  -8   4  11        4.13        6.65      2.68 o 
  -7   4  11       21.99       17.82      2.96 o 
  -6   4  11       37.67       23.59      3.52 o 
  -5   4  11       30.74       30.34      3.22 o 
  -4   4  11       88.17       88.55      6.60 o 
  -3   4  11      506.78      568.08     19.38 o 
  -2   4  11        8.10       10.41      1.67 o 
  -1   4  11       26.89       27.33      1.92 o 
   0   4  11      218.11      208.76     10.85 o 
   1   4  11        0.61        0.75      1.53 o 
   2   4  11       12.10       10.74      1.65 o 
   3   4  11        4.06        5.46      1.42 o 
   4   4  11        5.76        7.66      2.35 o 
   5   4  11       14.38       13.25      2.56 o 
   6   4  11        1.71       -2.06      3.46 o 
  -9   5  11        1.10       -2.93      5.83 o 
  -8   5  11        0.68       -0.21      4.26 o 
  -7   5  11       83.90       96.60      7.81 o 
  -6   5  11        5.22        3.25      2.99 o 
  -5   5  11       13.65        9.33      2.17 o 
  -4   5  11       30.16       32.62      3.11 o 
  -3   5  11       15.26       17.87      2.57 o 
  -2   5  11       14.74       12.96      2.92 o 
  -1   5  11      145.01      135.62      6.61 o 
   0   5  11       15.48       16.63      1.62 o 
   1   5  11       15.09       16.28      1.58 o 
   2   5  11       10.64        8.29      1.69 o 
   3   5  11        2.75        1.89      2.59 o 
   4   5  11        6.14        5.66      3.98 o 
   5   5  11       13.30       10.97      3.62 o 
   6   5  11        2.66        7.32      4.61 o 
   7   5  11        4.75       -4.96      7.02 o 
  -8   6  11        1.18        8.06      4.37 o 
  -7   6  11        0.18        1.90      2.53 o 
  -6   6  11        1.17        9.24      6.23 o 
  -5   6  11        0.48        4.51      2.72 o 
  -4   6  11       20.63       19.39      3.02 o 
  -3   6  11       52.25       51.70      5.34 o 
  -2   6  11        7.07        3.52      2.89 o 
  -1   6  11       23.26       20.49      2.67 o 
   0   6  11      139.92      130.98      9.86 o 
   1   6  11       15.15       10.56      2.08 o 
   2   6  11        0.70       -0.01      2.17 o 
   3   6  11       21.29       23.88      6.25 o 
   4   6  11        0.08        0.07      4.74 o 
   5   6  11       22.63       19.61      5.08 o 
   6   6  11        3.00        2.25      8.08 o 
  -7   7  11        0.34       -4.94      4.94 o 
  -6   7  11        2.63        8.22      3.61 o 
  -5   7  11       15.56       13.24      5.64 o 
  -4   7  11       12.63        7.31      5.15 o 
  -3   7  11       11.81        9.88      2.19 o 
  -2   7  11       48.04       51.85      4.63 o 
  -1   7  11        0.11        4.06      1.76 o 
   0   7  11       11.70       10.38      2.00 o 
   1   7  11        1.42        1.68      1.74 o 
   2   7  11        9.13        7.06      3.05 o 
   3   7  11        4.23        2.09      2.47 o 
   4   7  11       18.26       24.63      7.74 o 
  -5   8  11        0.18        4.09      3.18 o 
  -4   8  11       27.02       30.06      3.54 o 
  -3   8  11       80.73       76.31      6.55 o 
  -2   8  11        0.38       -0.07      2.75 o 
  -1   8  11        1.09       11.28      3.07 o 
   0   8  11        0.40        1.92      1.96 o 
   1   8  11       16.00       14.83      3.81 o 
   2   8  11        0.09        5.17      2.58 o 
   3   8  11        0.03        4.00      4.23 o 
  -4   9  11       46.58       49.50      7.95 o 
  -3   9  11       77.66       71.29      9.40 o 
  -2   9  11       20.80       15.63      3.96 o 
  -1   9  11        0.20        0.89      3.97 o 
   1   9  11        9.83        8.68      6.82 o 
  -3  10  11        5.02        5.45     11.32 o 
  -2  10  11        5.18       -0.91      4.28 o 
   0  10  11        2.64        5.12      9.21 o 
  -1  11  11        0.01       -6.35      7.94 o 
  -8   0  12       42.09       45.38      7.80 o 
  -7   0  12       96.62       81.25     10.24 o 
  -6   0  12       13.38       22.51      6.31 o 
  -5   0  12       14.02       13.79      3.84 o 
  -4   0  12      515.65      528.33     50.40 o 
  -3   0  12      636.69      770.66     21.89 o 
  -2   0  12      168.42      177.47     19.69 o 
  -1   0  12      285.12      288.95     14.03 o 
   0   0  12        0.27        1.49      2.23 o 
   1   0  12       15.69       11.10      2.09 o 
   2   0  12       17.52       17.58      1.96 o 
   3   0  12        0.01        3.06      1.88 o 
   4   0  12        0.05        1.27      4.16 o 
   5   0  12        0.23        3.71      5.52 o 
   6   0  12       24.42       30.76      6.43 o 
  -9   1  12        4.52       -0.17      4.26 o 
  -8   1  12        3.01        1.52      3.72 o 
  -7   1  12        9.65        8.94      2.68 o 
  -6   1  12        1.71       -0.35      3.49 o 
  -5   1  12       30.10       30.34      3.01 o 
  -4   1  12        6.21       -1.23      2.77 o 
  -3   1  12     1457.28     1639.34     37.58 o 
  -2   1  12      411.29      440.41     12.66 o 
  -1   1  12       46.49       47.20      2.58 o 
   0   1  12       14.26        9.94      1.48 o 
   1   1  12        9.28        5.33      1.26 o 
   2   1  12       45.81       45.78      2.54 o 
   3   1  12        7.97        7.90      1.73 o 
   4   1  12        2.09        2.81      1.43 o 
   5   1  12        0.77        2.58      2.68 o 
   6   1  12       15.84        8.41      3.84 o 
   7   1  12       50.75       40.87      9.60 o 
  -8   2  12        3.39        6.07      3.16 o 
  -7   2  12        0.07       -3.48      3.48 o 
  -6   2  12       48.43       39.85      5.93 o 
  -5   2  12        0.99        2.93      2.29 o 
  -4   2  12       55.63       45.63      2.98 o 
  -3   2  12       20.05       26.39      2.92 o 
  -2   2  12        0.11        0.86      1.53 o 
  -1   2  12       42.23       40.93      3.24 o 
   0   2  12       17.05       12.86      1.77 o 
   1   2  12       29.60       27.04      1.93 o 
   2   2  12       12.23       13.63      2.40 o 
   3   2  12       38.23       39.45      3.47 o 
   4   2  12        9.05        3.49      4.39 o 
   5   2  12       43.70       40.17      3.30 o 
   6   2  12       23.52       13.46      7.72 o 
   7   2  12       32.85       16.72      7.67 o 
  -8   3  12        0.59        7.45      3.27 o 
  -7   3  12        0.72        1.91      4.88 o 
  -6   3  12       21.91       28.08      3.64 o 
  -5   3  12      121.53      116.61     10.84 o 
  -4   3  12        2.47        0.40      1.88 o 
  -3   3  12      149.88      144.13      5.62 o 
  -2   3  12        9.99        7.53      1.44 o 
  -1   3  12        4.39        3.94      1.27 o 
   0   3  12       23.56       26.31      2.20 o 
   1   3  12        0.33        2.09      1.00 o 
   2   3  12        9.00        9.66      2.28 o 
   3   3  12        0.24        3.17      1.66 o 
   4   3  12        9.62        5.10      4.49 o 
   5   3  12        1.37        2.07      1.69 o 
   6   3  12       23.52       11.72      7.03 o 
  -8   4  12       12.20       19.46      4.36 o 
  -7   4  12        0.25        6.50      2.62 o 
  -6   4  12       12.86       13.74      2.83 o 
  -5   4  12       14.12        9.47      4.05 o 
  -4   4  12       54.83       51.89      7.21 o 
  -3   4  12        2.59        2.18      1.01 o 
  -2   4  12       14.81       14.15      2.28 o 
  -1   4  12        0.06        1.53      1.24 o 
   0   4  12       35.16       35.29      2.45 o 
   1   4  12      106.51      103.45      8.37 o 
   2   4  12        0.04        1.36      1.20 o 
   3   4  12        0.48        3.18      2.21 o 
   4   4  12       37.21       38.32      3.38 o 
   5   4  12        1.94        2.75      2.03 o 
   6   4  12        3.52       15.05      8.72 o 
  -8   5  12        0.11        9.37      4.78 o 
  -7   5  12       31.44       40.09      3.90 o 
  -6   5  12        0.11        3.75      2.96 o 
  -5   5  12        0.02        3.50      1.92 o 
  -4   5  12        8.52        8.52      4.46 o 
  -3   5  12      277.87      286.76     28.73 o 
  -2   5  12        0.38       -0.05      1.72 o 
  -1   5  12       39.27       39.34      3.65 o 
   0   5  12        1.69        0.82      1.38 o 
   1   5  12       37.06       36.86      3.59 o 
   2   5  12        0.10        1.57      2.85 o 
   3   5  12        0.07        2.95      2.79 o 
   4   5  12        3.11        7.67      2.80 o 
   5   5  12        1.24        4.64      2.81 o 
   6   5  12        2.29        2.35      3.75 o 
  -7   6  12        1.85       24.02      7.28 o 
  -6   6  12       10.62        5.38      6.45 o 
  -5   6  12        0.59       -0.44      5.79 o 
  -4   6  12       62.31       63.10      4.44 o 
  -3   6  12       10.68        9.50      2.71 o 
  -2   6  12      103.65      101.92      8.13 o 
  -1   6  12        0.98        3.34      1.39 o 
   0   6  12       15.76       10.56      1.95 o 
   1   6  12       36.66       44.13      5.15 o 
   2   6  12        0.02        2.80      2.94 o 
   3   6  12       39.72       36.86      4.07 o 
   4   6  12        0.25        2.86      2.51 o 
   5   6  12        0.20        9.69      3.39 o 
  -6   7  12        2.56        9.08      4.81 o 
  -5   7  12       14.36       11.61      2.87 o 
  -4   7  12        1.99        7.23      4.65 o 
  -3   7  12      178.81      194.03     11.49 o 
  -2   7  12        1.22        4.42      2.57 o 
  -1   7  12       31.35       28.43      3.98 o 
   0   7  12        0.42        1.45      2.02 o 
   1   7  12       44.58       39.11      3.90 o 
   2   7  12        1.70       -0.63      4.97 o 
   3   7  12        0.06        1.75      3.72 o 
  -5   8  12        2.72        8.11      3.63 o 
  -4   8  12        0.13        4.32      3.16 o 
  -3   8  12        7.06        1.54      3.32 o 
  -2   8  12        6.09        6.14      2.37 o 
  -1   8  12        0.17        3.99      2.34 o 
   0   8  12       16.80       13.49      5.73 o 
   1   8  12        4.89        2.80      4.20 o 
   2   8  12        0.00        6.38      3.92 o 
  -4   9  12        7.69        6.07      3.55 o 
  -3   9  12        5.06        4.59      3.05 o 
  -2   9  12       23.43       17.06      6.23 o 
  -3  10  12       27.70       25.76      4.16 o 
  -8   1  13        1.17        2.21      2.32 o 
  -7   1  13        7.75        4.03      2.69 o 
  -6   1  13        8.68        6.05      4.75 o 
  -5   1  13        0.11       -0.51      2.62 o 
  -4   1  13        8.31       12.82      2.40 o 
  -3   1  13       53.29       59.38      3.43 o 
  -2   1  13       96.78       96.94      6.28 o 
  -1   1  13       50.05       60.14      4.24 o 
   0   1  13       31.52       28.63      2.47 o 
   1   1  13       18.89       23.00      2.36 o 
   2   1  13        4.39        3.00      1.92 o 
   3   1  13        5.57        4.70      2.38 o 
   4   1  13        0.34        0.25      2.23 o 
   5   1  13       13.08       11.13      3.93 o 
   6   1  13        7.12        4.78      4.07 o 
  -8   2  13        1.36       -3.72      5.54 o 
  -7   2  13       13.43        6.62      2.64 o 
  -6   2  13        0.62        3.76      2.36 o 
  -5   2  13        5.21        1.21      2.45 o 
  -4   2  13        0.07        2.54      3.29 o 
  -3   2  13      877.93      970.11     28.47 o 
  -2   2  13       14.31       11.50      6.45 o 
  -1   2  13        0.06       -0.56      1.36 o 
   0   2  13       20.06       22.72      1.78 o 
   1   2  13       66.69       56.34      4.62 o 
   2   2  13        7.88       10.38      2.22 o 
   3   2  13        0.34        0.45      1.85 o 
   4   2  13       38.09       36.76      4.82 o 
   5   2  13        1.76        5.24      3.78 o 
   6   2  13       10.52        4.45      5.29 o 
  -7   3  13        2.37        0.31      3.99 o 
  -6   3  13       37.53       34.07      5.73 o 
  -5   3  13        1.57       -0.55      2.43 o 
  -4   3  13       47.86       39.32      4.12 o 
  -3   3  13        0.15        0.64      1.71 o 
  -2   3  13      240.25      244.22     18.98 o 
  -1   3  13        0.04        0.75      1.63 o 
   0   3  13       63.10       55.28      4.51 o 
   1   3  13       72.47       63.16      4.59 o 
   2   3  13        0.19        2.96      2.21 o 
   3   3  13       13.72       13.60      3.57 o 
   4   3  13        7.59        4.48      2.99 o 
   5   3  13       12.48        5.73      3.04 o 
  -7   4  13        0.80       -2.58      3.24 o 
  -6   4  13        0.66        0.27      3.58 o 
  -5   4  13        1.54        1.09      2.17 o 
  -4   4  13       21.55       15.23      6.23 o 
  -3   4  13      105.52      107.04      6.43 o 
  -2   4  13        2.90        1.36      2.64 o 
  -1   4  13        1.75        4.59      1.70 o 
   0   4  13        0.04       -0.20      1.56 o 
   1   4  13        1.49        4.48      2.13 o 
   2   4  13        0.49       -1.29      2.33 o 
   3   4  13        0.94        7.83      4.23 o 
   4   4  13        6.23        9.48      5.75 o 
   5   4  13       11.68       10.60      3.90 o 
  -6   5  13       18.73       19.68      3.38 o 
  -5   5  13        0.68        0.46      2.57 o 
  -4   5  13       26.74       30.38      5.09 o 
  -3   5  13       16.60       15.10      2.33 o 
  -2   5  13        6.05        5.11      2.38 o 
  -1   5  13       10.15        7.76      2.53 o 
   0   5  13      118.63      109.30      6.73 o 
   1   5  13       61.08       51.05      3.37 o 
   2   5  13        4.95        7.20      4.68 o 
   3   5  13        7.85        2.69      2.40 o 
   4   5  13        4.17        7.29      2.75 o 
   5   5  13        9.16        6.92      5.90 o 
  -6   6  13        8.57        9.19      4.14 o 
  -5   6  13        0.00        3.21      2.62 o 
  -4   6  13       39.80       39.61      4.30 o 
  -3   6  13        0.01        8.49      2.76 o 
  -2   6  13       14.59       16.86      3.05 o 
  -1   6  13       19.52       13.04      2.78 o 
   0   6  13        1.24        4.83      2.45 o 
   1   6  13        0.26        3.56      4.14 o 
   2   6  13        0.04        1.94      2.75 o 
   3   6  13        0.29        3.59      2.01 o 
   4   6  13        1.96       -0.20      3.20 o 
  -5   7  13        8.23       11.87      4.41 o 
  -4   7  13        0.75        7.82      3.76 o 
  -3   7  13        0.24       -3.13      3.13 o 
  -2   7  13        0.46        1.92      6.95 o 
  -1   7  13        1.02        2.78      2.22 o 
   0   7  13        8.77       10.00      3.03 o 
   1   7  13       20.10       18.78     10.92 o 
   2   7  13       29.64       24.54      3.76 o 
  -4   8  13        8.51       12.80      4.41 o 
  -3   8  13        0.18       -5.20      5.20 o 
  -2   8  13        5.21        8.20      3.09 o 
  -1   8  13        2.80        0.27      1.76 o 
   0   8  13        3.00        5.35      4.18 o 
   1   8  13        2.32        3.17      2.55 o 
  -3   9  13       27.03       30.50      7.65 o 
  -2   9  13       25.56       15.36      7.11 o 
   0   9  13        2.90       -0.45      2.33 o 
  -7   0  14        4.69        2.83      3.04 o 
  -6   0  14        0.08        6.03      3.27 o 
  -5   0  14       33.46       35.86      6.03 o 
  -4   0  14       53.87       58.45      7.61 o 
  -3   0  14       51.12       64.60      5.76 o 
  -2   0  14     1065.39     1220.03    179.56 o 
  -1   0  14      223.36      231.97     24.10 o 
   0   0  14       57.90       50.86      6.26 o 
   1   0  14        4.08        4.08      2.64 o 
   2   0  14       31.26       23.25      5.88 o 
   3   0  14        0.31       -0.56      2.89 o 
  -7   1  14       14.64       19.93      3.51 o 
  -6   1  14        1.32        5.20      2.57 o 
  -5   1  14        0.50        1.37      2.22 o 
  -4   1  14        8.53        7.54      4.42 o 
  -3   1  14       30.39       34.56      3.59 o 
  -2   1  14      251.18      272.93     23.49 o 
  -1   1  14       72.66       74.96      4.82 o 
   0   1  14       68.13       64.70      4.25 o 
   1   1  14       16.61       16.43      2.34 o 
   2   1  14       14.39        8.09      2.67 o 
   3   1  14        3.33        4.54      2.08 o 
   4   1  14        8.48       -7.29      7.29 o 
   5   1  14        6.01        6.73      4.24 o 
  -7   2  14        6.81       15.84      3.40 o 
  -6   2  14       20.78       23.86      4.03 o 
  -5   2  14       18.20       15.71      2.83 o 
  -4   2  14       18.60       19.00      3.34 o 
  -3   2  14       68.31       71.67      4.92 o 
  -2   2  14        1.73        4.67      2.67 o 
  -1   2  14       35.37       36.68      4.12 o 
   0   2  14       59.64       55.75      5.48 o 
   1   2  14        0.24        2.02      1.44 o 
   2   2  14       18.43       26.64      4.13 o 
   3   2  14       12.53       10.45      3.31 o 
   4   2  14        1.26        3.23      2.55 o 
   5   2  14        4.47       -0.74      4.44 o 
  -6   3  14        2.95        4.02      2.92 o 
  -5   3  14       59.08       55.79      4.13 o 
  -4   3  14       19.68       19.18      2.94 o 
  -3   3  14        0.79       -2.59      2.59 o 
  -2   3  14        0.56        1.43      2.56 o 
  -1   3  14       13.65       10.28      3.97 o 
   0   3  14       34.32       35.63      4.13 o 
   1   3  14        5.79        4.62      2.48 o 
   2   3  14       31.84       22.52      4.05 o 
   3   3  14        0.41        2.47      2.31 o 
   4   3  14       23.93       17.05      3.91 o 
   5   3  14        4.91        8.72      4.27 o 
  -6   4  14       23.96       22.10      3.10 o 
  -5   4  14       24.52       20.88      3.42 o 
  -4   4  14        0.52        5.75      2.36 o 
  -3   4  14        0.96       -2.61      2.76 o 
  -2   4  14        9.64        3.42      2.38 o 
  -1   4  14        1.29       -1.73      1.73 o 
   0   4  14       26.32       25.12      3.40 o 
   1   4  14       39.55       42.25      7.22 o 
   2   4  14       24.53       28.14      5.29 o 
   3   4  14        2.38        8.10      2.23 o 
   4   4  14        8.10        4.30      3.69 o 
  -6   5  14        0.15        6.52      5.31 o 
  -5   5  14        1.60       -0.92      2.34 o 
  -4   5  14       41.83       36.75      3.96 o 
  -3   5  14       30.75       28.78      3.48 o 
  -2   5  14        0.39        2.36      2.08 o 
  -1   5  14        3.45        5.81      3.48 o 
   0   5  14        2.27        4.71      1.57 o 
   1   5  14        6.04       -1.37      4.38 o 
   2   5  14        1.25        5.74      2.28 o 
   3   5  14        0.14       -1.07      5.32 o 
   4   5  14        0.69       -0.14      4.86 o 
  -5   6  14        1.21        4.70      2.74 o 
  -4   6  14       50.57       50.21      5.53 o 
  -3   6  14        2.21        6.78      3.11 o 
  -2   6  14       17.36        8.81      2.33 o 
  -1   6  14        0.54        2.38      2.32 o 
   0   6  14       11.07        6.00      2.63 o 
   1   6  14        0.25        2.18      3.90 o 
   2   6  14        0.91        1.96      2.98 o 
  -4   7  14        0.07        1.59      4.57 o 
  -3   7  14       14.43       16.58      3.09 o 
  -2   7  14        0.10        0.65      2.63 o 
  -1   7  14        0.00        3.29      2.08 o 
   0   7  14        7.84        6.49      4.00 o 
   1   7  14       16.44       12.64      4.82 o 
  -4   8  14        0.27        2.00      3.47 o 
  -3   8  14       15.79       11.26      4.08 o 
  -2   8  14        0.01        7.04      5.47 o 
  -1   8  14        0.24        4.26      3.16 o 
   0   8  14        0.44        4.45      3.26 o 
  -3   9  14        7.92        2.33      4.54 o 
  -6   1  15        7.34       10.44      4.47 o 
  -5   1  15        1.27        1.80      3.83 o 
  -4   1  15        0.06        6.52      3.60 o 
  -3   1  15        0.00        0.80      3.29 o 
  -2   1  15        3.26        4.53      2.32 o 
  -1   1  15      165.14      183.63     11.23 o 
   0   1  15       38.65       38.95      4.16 o 
   1   1  15        7.43        5.95      1.98 o 
   2   1  15        6.13        2.80      2.48 o 
   3   1  15        8.74       11.07      3.66 o 
   4   1  15        0.02        5.75      5.24 o 
  -6   2  15        6.15        5.61      3.52 o 
  -5   2  15        0.82        2.96      2.58 o 
  -4   2  15        0.81        3.27      2.34 o 
  -3   2  15        2.63        0.77      2.58 o 
  -2   2  15       26.54       27.19      4.50 o 
  -1   2  15       11.95        9.26      3.10 o 
   0   2  15       54.87       53.13      3.76 o 
   1   2  15       65.67       57.18      4.66 o 
   2   2  15       32.98       29.68      2.89 o 
   3   2  15        0.09        0.51      2.13 o 
   4   2  15        4.54        5.58      6.27 o 
  -6   3  15        0.20       14.21      6.03 o 
  -5   3  15        2.49        5.83      2.92 o 
  -4   3  15        0.00       -0.04      2.94 o 
  -3   3  15       21.32       25.93      4.03 o 
  -2   3  15        1.90        4.79      2.22 o 
  -1   3  15        6.48        7.49      2.75 o 
   0   3  15        2.10        4.83      2.44 o 
   1   3  15        1.75        2.85      2.90 o 
   2   3  15        0.11       -2.04      2.86 o 
   3   3  15        1.51        4.48      3.84 o 
  -5   4  15        0.85        5.19      8.44 o 
  -4   4  15        2.15       -1.01      2.76 o 
  -3   4  15       11.01       16.14      3.53 o 
  -2   4  15        7.44        4.60      2.03 o 
  -1   4  15        8.86        7.57      4.07 o 
   0   4  15        1.56        2.66      1.68 o 
   1   4  15       86.12       78.59      7.63 o 
   2   4  15        2.13       10.32      3.88 o 
   3   4  15        0.18       -1.62      3.25 o 
   4   4  15        0.53        5.30      2.99 o 
  -5   5  15       20.39       19.46      6.29 o 
  -4   5  15       94.67      100.31     11.82 o 
  -3   5  15       31.92       24.25      3.51 o 
  -2   5  15        4.19        4.18      1.78 o 
  -1   5  15        0.95        6.18      2.91 o 
   0   5  15        0.23        0.93      2.78 o 
   1   5  15        7.10        3.99      2.64 o 
   2   5  15        7.10        5.00      3.41 o 
  -4   6  15        0.22       -1.35      5.37 o 
  -3   6  15        1.15        4.21      5.25 o 
  -2   6  15        4.10       -0.81      4.97 o 
  -1   6  15        5.23       16.08      5.83 o 
   0   6  15        1.66        6.16      4.34 o 
   1   6  15        0.41        5.86      4.21 o 
   2   6  15        0.65        8.66      4.92 o 
  -3   7  15       28.89       21.99      3.09 o 
  -2   7  15        0.26        2.43      3.85 o 
   0   7  15        1.24        6.59      4.49 o 
   1   7  15       16.05        1.75      2.38 o 
  -3   8  15       25.58       13.54      6.07 o 
  -5   0  16       15.36       12.78      4.25 o 
  -4   0  16        3.09        3.16      3.62 o 
  -3   0  16       52.27       54.34      6.40 o 
  -2   0  16      194.16      184.25     27.18 o 
  -1   0  16       21.73       23.20      5.06 o 
   0   0  16        2.29       -3.68      3.68 o 
   1   0  16        0.03       -1.63      3.39 o 
   2   0  16        7.96       22.04      6.85 o 
   3   0  16       12.78        8.25      5.29 o 
  -5   1  16        0.01       -1.63      4.92 o 
  -4   1  16       11.15       13.78      2.87 o 
  -3   1  16        0.63        2.59      2.57 o 
  -2   1  16        1.79        4.53      1.88 o 
  -1   1  16       22.41       23.98      3.32 o 
   0   1  16        5.28        1.49      1.50 o 
   1   1  16        2.72        0.77      1.36 o 
   2   1  16       10.08        9.79      3.32 o 
   3   1  16        6.30        7.69      5.11 o 
  -5   2  16        5.02       16.02      5.12 o 
  -4   2  16       23.76       27.38      2.88 o 
  -3   2  16        3.38        4.90      2.69 o 
  -2   2  16       11.88       12.52      2.83 o 
  -1   2  16       70.09       68.18      5.57 o 
   0   2  16       14.34       11.68      3.59 o 
   1   2  16       21.26       19.09      3.12 o 
   2   2  16        8.56        6.75      2.37 o 
   3   2  16        8.42        2.36      3.98 o 
  -4   3  16        1.45        2.32      2.69 o 
  -3   3  16        9.94        9.87      2.38 o 
  -2   3  16        1.05        1.81      2.67 o 
  -1   3  16        0.12        0.67      2.20 o 
   0   3  16       86.54      100.29     13.33 o 
   1   3  16        2.21        8.16      3.90 o 
   2   3  16        6.24        4.30      3.22 o 
   3   3  16        0.26        2.57      9.36 o 
  -4   4  16        3.90        0.59      3.18 o 
  -3   4  16        1.37        4.90      3.17 o 
  -2   4  16        0.36        2.47      4.99 o 
  -1   4  16        4.44        6.25      1.72 o 
   0   4  16        2.54        2.33      4.90 o 
   1   4  16        0.02       -1.94      4.41 o 
   2   4  16        1.23        4.13      2.72 o 
   3   4  16        1.74       12.81      8.55 o 
  -4   5  16        0.39       -6.83      6.83 o 
  -3   5  16       10.48        8.49      5.12 o 
  -2   5  16        5.78        5.70      4.25 o 
  -1   5  16        3.97        4.33      3.49 o 
  -3   6  16       33.27        7.17     13.83 o 
  -2   6  16        0.29        4.48      4.08 o 
  -3   7  16        2.69        5.74      3.65 o 
  -3   1  17        0.02        1.86      2.72 o 
  -2   1  17        6.33        5.41      2.42 o 
  -1   1  17        0.59        4.10      4.56 o 
   0   1  17       27.45       27.54      2.74 o 
   1   1  17        5.14        4.09      2.04 o 
   3   1  17        4.13       -5.01      7.16 o 
  -3   2  17        0.04       15.20     15.89 o 
  -2   2  17        9.18        8.14      4.18 o 
  -1   2  17       73.56       62.85      4.48 o 
   0   2  17       22.68       21.13      7.00 o 
   1   2  17        0.61        3.71      2.47 o 
   2   2  17        0.01        1.22      4.22 o 
  -3   3  17       31.86       33.15      4.13 o 
  -2   3  17        0.63        1.49      2.33 o 
  -1   3  17       27.80       24.48      4.10 o 
   1   3  17       19.20        4.77      5.27 o 
  -3   4  17       49.70       50.49      5.23 o 
  -2   4  17        3.35        4.44      2.93 o 
  -3   5  17        0.30       -2.32      3.83 o 
  -2   5  17        0.03        5.09      5.05 o 
  -1   0  18        0.16        2.83      3.83 o 
   0   0  18        0.76        3.31      4.61 o 
  -2   1  18        9.10       13.17      4.36 o 
  -1   1  18        1.04        5.58      3.36 o 
   0   1  18        0.31        1.60      3.11 o 
   1   1  18       15.91       21.78      4.25 o 
  -2   2  18        2.53        6.46      6.92 o 
  -1   2  18        0.73        6.59      3.88 o 
  -2   3  18        4.28       -0.49      1.99 o 
  -2   4  18        4.56        0.19      4.66 o 
                                                 
